# Supplementary material for: The effect of HMGB1 on the clinicopathological and prognostic features of non-small cell lung cancer
Source: Oncotarget. 2016 Jan 28;7(15):20507–19. doi: 10.18632/oncotarget.7050 (PMC4991471; doi:10.18632/oncotarget.7050)
Supplement: Supplementary file 2 [file oncotarget-07-20507-s002.xlsx]

## Sheet: Sheet1
Gene Symbol	Fold Change	p-value	q-value	Gene Feature	Rank
PLA2G12B	-2.33467	0	5.9e-05	up	1
IRX1	-2.32956	0	0.000228	up	2
CCL23	-1.49058	0	0.000681	up	3
PLA2G1B	-3.91637	1e-06	0.007785	up	4
PLA2G12B	-1.53234	1e-06	0.010507	up	5
SCTR	-2.08797	6e-06	0.022868	up	6
SLC27A3	-1.80924	6e-06	0.022868	up	7
GLS2	-1.77863	7e-06	0.022868	up	8
SLC4A4	-1.6441	3e-06	0.022868	up	9
SLC18A2	-1.64016	4e-06	0.022868	up	10
OTTHUMG00000165930	-1.60764	3e-06	0.022868	up	11
SLC1A2	-1.53048	8e-06	0.022868	up	12
---	-1.47529	6e-06	0.022868	up	13
---	-1.43666	7e-06	0.022868	up	14
USP51	-1.27988	7e-06	0.022868	up	15
CNP	1.27041	8e-06	0.022868	down	16
C15orf59	-1.27028	8e-06	0.022868	up	17
HMGB1	1.22828	1.1e-05	0.028559	down	18
---	-1.29916	1.2e-05	0.029538	up	19
---	-1.49553	1.3e-05	0.030264	up	20
WWC1	-1.20941	1.5e-05	0.030731	up	21
HMGB1	1.2785	1.6e-05	0.03225	down	22
HLA-DQA1	-4.42496	1.7e-05	0.033262	up	23
ANKRD29	-2.15586	1.9e-05	0.033262	up	24
LOC100505874	-1.44087	1.8e-05	0.033262	up	25
RASGRF1	-1.98422	2.7e-05	0.044754	up	26
NCAM1	-1.55529	2.6e-05	0.044754	up	27
PTCHD1	-1.38743	3e-05	0.048507	up	28
---	-1.38473	3.2e-05	0.049773	up	29
SLC7A6	-1.41155	3.7e-05	0.052214	up	30
CD101	-1.37557	3.7e-05	0.052214	up	31
ZGPAT	1.20033	3.8e-05	0.052214	down	32
COL4A3	-1.58833	4.3e-05	0.057122	up	33
OTTHUMG00000176328	-1.38114	4.8e-05	0.062359	up	34
GPIHBP1	-1.36232	5.3e-05	0.06652	up	35
PTEN	-1.62522	5.7e-05	0.06815	up	36
HSD17B6	-3.56244	6.3e-05	0.06924	up	37
LOC100506748	-1.44595	6e-05	0.06924	up	38
NIPAL3	-1.42198	6.4e-05	0.06924	up	39
HBS1L	1.55529	6.7e-05	0.070947	down	40
---	-1.67405	7.8e-05	0.080616	up	41
HSD17B6	-3.68778	9.1e-05	0.081486	up	42
---	-1.53431	9.2e-05	0.081486	up	43
NIPAL3	-1.46142	9.1e-05	0.081486	up	44
NIPAL3	-1.42716	9.5e-05	0.081486	up	45
NPR1	-1.36699	8.4e-05	0.081486	up	46
DHDH	-1.34809	9.1e-05	0.081486	up	47
---	-1.3156	9.3e-05	0.081486	up	48
ADRM1	1.28806	9.3e-05	0.081486	down	49
NIPAL3	-1.38765	0.000102	0.08473	up	50
LRP2	-2.16404	0.000105	0.084944	up	51
GLS2	-1.75509	0.000106	0.084944	up	52
ATP13A4	-2.36054	0.000123	0.091138	up	53
---	-1.71395	0.000123	0.091138	up	54
REV3L	-1.38224	0.000122	0.091138	up	55
---	-1.27034	0.000123	0.091138	up	56
NCAM1	-1.28517	0.000137	0.098148	up	57
UBR3	-1.24153	0.000137	0.098148	up	58
TMED6	-2.28859	0.000147	0.10048	up	59
MTSS1	-2.05151	0.000146	0.10048	up	60
PTPN4	-1.41372	0.000145	0.10048	up	61
---	-2.28251	0.000155	0.102257	up	62
---	-2.21439	0.000165	0.102257	up	63
TNRC6B	-1.50443	0.00016	0.102257	up	64
PKHD1	-1.4118	0.000162	0.102257	up	65
HMGB1P4	1.27692	0.000152	0.102257	down	66
---	-1.47763	0.000173	0.10473	up	67
ADRBK2	-1.89543	0.000178	0.105591	up	68
NR0B2	-1.35739	0.000179	0.105591	up	69
VTI1B	-1.24971	0.000188	0.108306	up	70
COL4A3	-1.3541	0.000198	0.11184	up	71
F11	-1.2469	0.000199	0.11184	up	72
HLA-DQB1	-2.06668	0.000206	0.114028	up	73
INPP4B	2.47806	0.000209	0.114231	down	74
PRDM4	1.20118	0.000213	0.115281	down	75
TBC1D24	-1.68097	0.00022	0.117692	up	76
AC008268.1	-2.59773	0.000227	0.11992	up	77
MMP28	-2.11866	0.00023	0.120029	up	78
EPHX4	2.73254	0.00024	0.124211	down	79
RNASE1	-2.84328	0.000268	0.132552	up	80
AZGP1	-2.47825	0.000264	0.132552	up	81
MMP28	-2.39554	0.000267	0.132552	up	82
TNIK	-1.45587	0.000271	0.132738	up	83
FGD4	-1.52975	0.00028	0.134332	up	84
LANCL3	-1.32464	0.000283	0.134332	up	85
HLA-DQB2	-3.38282	0.000299	0.139337	up	86
ECT2	1.98945	0.000299	0.139337	down	87
MMP28	-2.46216	0.00031	0.139782	up	88
ATP13A4	-1.93703	0.000304	0.139782	up	89
GALNT10	-1.54672	0.000314	0.139782	up	90
---	-1.51966	0.000315	0.139782	up	91
CNTN6	-1.25004	0.000315	0.139782	up	92
COL4A3	-1.83387	0.000334	0.140738	up	93
ZNF652	-1.66617	0.00034	0.140738	up	94
GGA2	-1.45108	0.000342	0.140738	up	95
PCBP2	-1.41622	0.000345	0.140738	up	96
CHST1	-1.40784	0.000337	0.140738	up	97
ASB4	-1.39057	0.000327	0.140738	up	98
DIS3	1.38142	0.000323	0.140738	down	99
SIGLEC17P	-1.37552	0.000332	0.140738	up	100
---	-1.28196	0.000338	0.140738	up	101
EIF4EBP2	-1.30526	0.000361	0.144569	up	102
TMEM39A	-1.26814	0.000358	0.144569	up	103
PDCD10	1.24628	0.000363	0.144569	down	104
TAPT1	-1.31117	0.000376	0.147092	up	105
LRP2	-1.80282	0.000386	0.14969	up	106
LOC339166	-1.25733	0.000401	0.151112	up	107
GTF3C5	1.23898	0.000395	0.151112	down	108
USP35	1.26854	0.000407	0.151427	down	109
KCNJ15	-1.61286	0.000434	0.157204	up	110
ABRACL	1.43906	0.000436	0.157204	down	111
KRT4	-1.34342	0.000434	0.157204	up	112
CDKL2	-1.67457	0.000447	0.159199	up	113
FGD4	-1.47365	0.000472	0.164779	up	114
---	-1.45517	0.000474	0.164779	up	115
FAT3	-1.46429	0.000478	0.164787	up	116
CLDN18	-2.12141	0.000489	0.165048	up	117
HMGB1	1.32631	0.000487	0.165048	down	118
SIAE	-2.16738	0.000509	0.169088	up	119
NCOA5	1.32504	0.000507	0.169088	down	120
OTTHUMG00000172895	-1.62928	0.000519	0.169384	up	121
HGS	1.3852	0.00052	0.169384	down	122
AC012065.7	-1.35934	0.000514	0.169384	up	123
SEPP1	-1.91461	0.000529	0.170908	up	124
APOH	-2.5337	0.000558	0.171039	up	125
ACADSB	-2.02724	0.000551	0.171039	up	126
STK32B	-1.58258	0.000562	0.171039	up	127
PTGS1	-1.45738	0.000545	0.171039	up	128
SLC16A10	-1.33695	0.000551	0.171039	up	129
TNFSF12	-1.32989	0.000551	0.171039	up	130
PSMA7	1.27538	0.000561	0.171039	down	131
RBMS3	-1.2337	0.000561	0.171039	up	132
AQP4	-2.74215	0.000582	0.174716	up	133
---	2.80154	0.000591	0.175193	down	134
MMP28	-1.36599	0.000591	0.175193	up	135
---	-3.58557	0.000601	0.176951	up	136
AQP4	-3.09338	0.000633	0.184972	up	137
STK24	1.44926	0.000639	0.184972	down	138
MEGF11	-1.45735	0.000664	0.186816	up	139
LOC100505761	-1.24021	0.000663	0.186816	up	140
MIR4723	1.22209	0.000667	0.186816	down	141
CD80	-1.21472	0.00067	0.186816	up	142
ST3GAL6	-1.49912	0.000699	0.188884	up	143
EEF2K	-1.44774	0.000698	0.188884	up	144
PHACTR1	-1.38539	0.00071	0.188884	up	145
SLC8A1	-1.36278	0.000695	0.188884	up	146
---	-1.28758	0.000691	0.188884	up	147
RAB22A	1.27664	0.0007	0.188884	down	148
CSF2	-1.26309	0.00071	0.188884	up	149
SMUG1	1.48206	0.000716	0.189355	down	150
---	-1.55961	0.000731	0.192335	up	151
---	-1.45221	0.000752	0.196589	up	152
PCDHB2	3.1842	0.000802	0.197348	down	153
WISP2	-1.79812	0.000843	0.197348	up	154
SLC18A2	-1.7434	0.000837	0.197348	up	155
GPRC5B	-1.6595	0.000769	0.197348	up	156
PTEN	-1.43304	0.000844	0.197348	up	157
LOC100507511	-1.39014	0.000829	0.197348	up	158
ZNF106	-1.34583	0.000824	0.197348	up	159
DHRS7	-1.33027	0.000784	0.197348	up	160
ENTPD6	1.29401	0.000833	0.197348	down	161
GTPBP8	1.29058	0.000808	0.197348	down	162
HS3ST5	-1.26477	0.000839	0.197348	up	163
MRPS31	1.24918	0.000815	0.197348	down	164
TMSB10	1.22147	0.000802	0.197348	down	165
DIRAS2	-1.21599	0.000783	0.197348	up	166
SLC29A2	-1.20299	0.000818	0.197348	up	167
NRXN3	-1.55181	0.000867	0.200698	up	168
ST3GAL6	-1.54336	0.000896	0.205515	up	169
MMP28	-1.31904	0.000907	0.205738	up	170
CDK16	1.33473	0.000916	0.205897	down	171
RASSF5	-1.47746	0.000924	0.20668	up	172
---	-1.2685	0.000933	0.207713	up	173
KIF26A	-1.24527	0.000942	0.208873	up	174
UBA6	1.81742	0.001022	0.218031	down	175
INPP4B	1.71048	0.001017	0.218031	down	176
KIAA1462	-1.49354	0.001003	0.218031	up	177
KIF26A	-1.32643	0.001023	0.218031	up	178
CASP6	1.30166	0.00102	0.218031	down	179
ACSM3	-2.20613	0.001054	0.221357	up	180
RFC3	1.69392	0.001065	0.221357	down	181
LRIF1	1.58915	0.001063	0.221357	down	182
POLR2C	-1.41684	0.001063	0.221357	up	183
CLDN18	-3.5575	0.001083	0.223523	up	184
ACSM3	-2.1117	0.001085	0.223523	up	185
PAK1	1.5152	0.001102	0.225054	down	186
CD1E	-1.38984	0.001103	0.225054	up	187
GLTSCR2	-1.34396	0.00112	0.226686	up	188
RTCA	1.27999	0.001119	0.226686	down	189
RASGRF1	-1.22165	0.001146	0.230849	up	190
ROS1	-2.30574	0.001152	0.231045	up	191
ZNF319	-1.22307	0.001166	0.232979	up	192
TRAK2	-1.38298	0.001173	0.233302	up	193
---	-1.43982	0.001189	0.23349	up	194
GOLGA4	-1.27668	0.001189	0.23349	up	195
RNF144B	-1.51605	0.001213	0.237124	up	196
C4A	-1.65996	0.001247	0.23981	up	197
CACNA1D	-1.47726	0.001244	0.23981	up	198
KCND3	-1.73941	0.001253	0.239994	up	199
TNFSF15	-1.99178	0.001277	0.241088	up	200
GLS	-1.91568	0.001265	0.241088	up	201
C1orf21	-1.38607	0.00127	0.241088	up	202
JAKMIP2	-1.3668	0.001285	0.241088	up	203
GTF3C3	1.29938	0.001283	0.241088	down	204
FBLIM1	1.22308	0.001298	0.242551	down	205
---	-1.2117	0.001306	0.24305	up	206
GLS	-2.18767	0.001314	0.243628	up	207
EFCAB14	-1.29816	0.001338	0.246434	up	208
---	-1.28403	0.00134	0.246434	up	209
GALNT10	-1.72007	0.001372	0.247554	up	210
KCND3	-1.40415	0.001352	0.247554	up	211
KDSR	-1.39394	0.001364	0.247554	up	212
RNF144B	-1.38091	0.001364	0.247554	up	213
C10orf112	-1.23124	0.001372	0.247554	up	214
CLDN18	-2.35025	0.00138	0.248053	up	215
ADCY9	-1.64833	0.001398	0.249311	up	216
CCL23	-1.38534	0.001412	0.249929	up	217
GLTSCR2	-1.35674	0.001434	0.250856	up	218
DPY30	1.27755	0.00143	0.250856	down	219
GALNT18	-1.73718	0.001447	0.251225	up	220
KCNK17	-1.44484	0.001445	0.251225	up	221
CSNK1E	1.41285	0.001456	0.251953	down	222
ITIH2	-1.59226	0.001491	0.257027	up	223
---	-2.73925	0.001564	0.261073	up	224
RPL31	-2.1327	0.001554	0.261073	up	225
CACNA2D2	-2.05787	0.001563	0.261073	up	226
SLC16A3	1.74292	0.001563	0.261073	down	227
TLR8	-1.52259	0.001571	0.261073	up	228
---	-1.45018	0.001566	0.261073	up	229
ANAPC11	1.24708	0.001552	0.261073	down	230
NRGN	-1.84526	0.001583	0.262222	up	231
PCDP1	-1.32562	0.001607	0.265211	up	232
FRY	-1.59613	0.001618	0.266146	up	233
IGIP	-1.55877	0.00168	0.271499	up	234
PRKCH	-1.44696	0.001701	0.27387	up	235
ITIH4	-1.28796	0.001725	0.275914	up	236
FGFR2	-2.14367	0.001796	0.276368	up	237
MTFR2	2.01879	0.00178	0.276368	down	238
---	-1.90362	0.001781	0.276368	up	239
NRXN3	-1.78025	0.001756	0.276368	up	240
CYTH3	-1.7052	0.001805	0.276368	up	241
LTBP2	-1.69619	0.001795	0.276368	up	242
BLM	1.5688	0.001805	0.276368	down	243
TNFSF12	-1.45858	0.001764	0.276368	up	244
PAFAH1B3	1.4204	0.001772	0.276368	down	245
GNPTAB	-1.40862	0.001784	0.276368	up	246
EIF4EBP2	-1.39128	0.001741	0.276368	up	247
PAK1	1.33513	0.001751	0.276368	down	248
PCBP2	-1.42271	0.001833	0.278822	up	249
MITF	-1.75943	0.001858	0.279111	up	250
GPR68	-1.4313	0.001859	0.279111	up	251
BAG6	1.28431	0.00185	0.279111	down	252
MAPKAPK5	1.26416	0.001856	0.279111	down	253
SRR	-1.36617	0.001893	0.283264	up	254
N4BP2L1	-1.42835	0.001903	0.283863	up	255
HLA-DQA1	-8.06916	0.002035	0.289402	up	256
HLA-DQB1	-2.58689	0.002021	0.289402	up	257
LTBP2	-1.55217	0.001979	0.289402	up	258
LOC100507303	-1.53313	0.002052	0.289402	up	259
ESAM	-1.52191	0.002018	0.289402	up	260
ALOX5	-1.48577	0.001973	0.289402	up	261
LRFN4	1.4308	0.001982	0.289402	down	262
PFDN4	1.36937	0.002005	0.289402	down	263
MINA	1.33509	0.002052	0.289402	down	264
CCDC59	1.32062	0.002041	0.289402	down	265
---	-1.29542	0.002031	0.289402	up	266
MINA	1.2548	0.002045	0.289402	down	267
ATG2B	-1.23299	0.002043	0.289402	up	268
MRPL47	1.42834	0.002108	0.29146	down	269
PRKCH	-1.37789	0.002116	0.29146	up	270
NUFIP1	1.36603	0.002117	0.29146	down	271
C12orf52	1.25216	0.00209	0.29146	down	272
GDF10	-1.63564	0.002136	0.292381	up	273
SCN1A	-1.47195	0.002136	0.292381	up	274
AHNAK2	2.44451	0.002143	0.292422	down	275
DOK4	-1.48305	0.002164	0.292978	up	276
ASB4	-1.23801	0.002166	0.292978	up	277
NUFIP1	1.35395	0.002201	0.293375	down	278
PRDM4	1.21023	0.002189	0.293375	down	279
CTC-429P9.3	-1.32309	0.002214	0.293515	up	280
AADAC	-1.98932	0.002222	0.293735	up	281
ROBO2	-1.42534	0.002243	0.293986	up	282
LRRC42	1.4046	0.002261	0.293986	down	283
ZDHHC13	1.34907	0.00226	0.293986	down	284
STK24	1.34442	0.002239	0.293986	down	285
NKIRAS2	1.24103	0.002246	0.293986	down	286
RPL10L	-1.30283	0.002271	0.294354	up	287
---	-1.51757	0.00229	0.296041	up	288
CD28	-1.64604	0.002378	0.303971	up	289
LY6H	-1.2549	0.002384	0.303971	up	290
SFMBT1	1.34543	0.002394	0.304387	down	291
RECQL5	1.25025	0.002409	0.305528	down	292
FOXN3	-1.30041	0.002457	0.309573	up	293
SMARCD2	1.22887	0.002463	0.309573	down	294
AQP4	-2.96804	0.002556	0.310026	up	295
SLC4A4	-2.36417	0.002703	0.310026	up	296
TRIP13	2.15774	0.002597	0.310026	down	297
GGTLC1	-1.84299	0.002611	0.310026	up	298
EEF1A1	-1.82186	0.002542	0.310026	up	299
FABP3	-1.79663	0.002554	0.310026	up	300
KANK4	-1.71728	0.002554	0.310026	up	301
SSTR1	-1.62302	0.002584	0.310026	up	302
WWC1	-1.58541	0.002608	0.310026	up	303
LHFPL3-AS2	-1.48711	0.002673	0.310026	up	304
SNHG12	-1.43471	0.002571	0.310026	up	305
C10orf118	-1.41776	0.002495	0.310026	up	306
DHRS1	-1.39913	0.002624	0.310026	up	307
MZT1	1.39447	0.002721	0.310026	down	308
TNFSF13	-1.39376	0.002505	0.310026	up	309
CREBRF	-1.3801	0.002591	0.310026	up	310
SREK1	-1.37324	0.002637	0.310026	up	311
IFNAR1	-1.34517	0.002586	0.310026	up	312
ABCF3	1.33235	0.002618	0.310026	down	313
---	-1.3078	0.002698	0.310026	up	314
NOG	-1.30621	0.002717	0.310026	up	315
NUDT15	1.30485	0.002595	0.310026	down	316
ERAL1	1.30096	0.002542	0.310026	down	317
CTC-428G20.3	-1.29249	0.002723	0.310026	up	318
SNRPG	1.27856	0.002707	0.310026	down	319
OTTHUMG00000014474	-1.27755	0.002609	0.310026	up	320
CTB-175P5.4	1.2771	0.00266	0.310026	down	321
CD1B	-1.26334	0.002591	0.310026	up	322
HRASLS2	-1.24228	0.002528	0.310026	up	323
UBE2N	1.21632	0.002692	0.310026	down	324
MAP3K2	-1.20305	0.002642	0.310026	up	325
HLA-DRB1	-2.27845	0.002769	0.3101	up	326
MRC1	-2.0583	0.002772	0.3101	up	327
ATP10A	-1.74976	0.002759	0.3101	up	328
TNFSF12	-1.42157	0.002752	0.3101	up	329
ALPL	-1.38175	0.002755	0.3101	up	330
GPRC5B	-1.32257	0.00274	0.3101	up	331
IQGAP2	-1.73113	0.002799	0.312365	up	332
FGFR2	-1.64139	0.002829	0.314992	up	333
HLF	-3.10512	0.002851	0.316618	up	334
UBR3	-1.24423	0.00286	0.316917	up	335
TXNL1	-1.36587	0.002892	0.318931	up	336
BAMBI	-2.67795	0.003044	0.319613	up	337
AQP4	-2.57022	0.003	0.319613	up	338
ANKRD29	-2.33148	0.003097	0.319613	up	339
LAMC2	1.99606	0.00301	0.319613	down	340
TNNC1	-1.97488	0.00316	0.319613	up	341
DAAM1	-1.93199	0.003291	0.319613	up	342
GLS	-1.92526	0.003321	0.319613	up	343
SGOL2	1.89485	0.003456	0.319613	down	344
RBP4	-1.75654	0.003095	0.319613	up	345
KIAA1462	-1.75576	0.002985	0.319613	up	346
ALYREF	1.72463	0.003376	0.319613	down	347
MOB3B	-1.71675	0.003306	0.319613	up	348
---	-1.66867	0.003392	0.319613	up	349
PXMP4	-1.6581	0.003355	0.319613	up	350
C4A	-1.64426	0.003043	0.319613	up	351
CD1C	-1.64128	0.003389	0.319613	up	352
DLK1	-1.61625	0.003213	0.319613	up	353
F5	-1.60872	0.002953	0.319613	up	354
JAM2	-1.60529	0.003334	0.319613	up	355
MR1	-1.54826	0.003258	0.319613	up	356
NFIA	-1.54358	0.003377	0.319613	up	357
RIMS3	-1.49831	0.003267	0.319613	up	358
FGFR1OP	1.48905	0.003384	0.319613	down	359
PCNX	-1.47888	0.003132	0.319613	up	360
CTDSPL	-1.47065	0.003416	0.319613	up	361
FERMT1	1.47009	0.003022	0.319613	down	362
KANK1	-1.45772	0.003342	0.319613	up	363
SNRPF	1.4495	0.00322	0.319613	down	364
ANAPC16	-1.43261	0.003232	0.319613	up	365
CABLES1	-1.42687	0.002987	0.319613	up	366
HDAC2	1.41359	0.003461	0.319613	down	367
---	-1.41048	0.003179	0.319613	up	368
FBLIM1	1.39268	0.002913	0.319613	down	369
C17orf75	1.38063	0.003176	0.319613	down	370
MFN1	1.36347	0.003459	0.319613	down	371
RAB11FIP2	-1.35635	0.003254	0.319613	up	372
STK11IP	1.34998	0.003111	0.319613	down	373
PXMP4	-1.34485	0.003339	0.319613	up	374
HBS1L	1.33913	0.00331	0.319613	down	375
---	-1.33234	0.002988	0.319613	up	376
RBM28	1.32427	0.002929	0.319613	down	377
ARHGDIA	1.32152	0.003212	0.319613	down	378
CDK16	1.30953	0.003259	0.319613	down	379
MICAL3	1.30786	0.003075	0.319613	down	380
PSMG3	1.29935	0.003332	0.319613	down	381
GTF3C3	1.28862	0.002952	0.319613	down	382
CC2D1B	1.28679	0.00311	0.319613	down	383
LOC100505761	-1.28648	0.003138	0.319613	up	384
RAE1	1.28538	0.003029	0.319613	down	385
PPM1A	-1.27796	0.003101	0.319613	up	386
PTPN4	-1.27324	0.003085	0.319613	up	387
---	-1.26645	0.003225	0.319613	up	388
PPP4C	1.26282	0.003461	0.319613	down	389
NPC1	-1.25904	0.003013	0.319613	up	390
---	-1.24237	0.003393	0.319613	up	391
OTTHUMG00000177611	-1.23838	0.003062	0.319613	up	392
SYT15	-1.2326	0.003425	0.319613	up	393
SNF8	1.23114	0.003241	0.319613	down	394
GRIN2A	-1.23011	0.003429	0.319613	up	395
VTI1B	-1.22478	0.003245	0.319613	up	396
UBE2F	1.20922	0.003457	0.319613	down	397
GLDN	-1.64743	0.003477	0.320466	up	398
MAGEH1	-1.33759	0.003507	0.321899	up	399
MS4A2	-1.86271	0.003524	0.322818	up	400
TMEM178A	-1.96274	0.003557	0.323934	up	401
DPCR1	-1.24698	0.003556	0.323934	up	402
42065	-1.68059	0.003599	0.323952	up	403
TAPT1	-1.44642	0.003589	0.323952	up	404
NTRK2	-1.36007	0.003596	0.323952	up	405
TNNI2	-1.26149	0.003572	0.323952	up	406
PHACTR1	-1.21951	0.003594	0.323952	up	407
DRAM1	-1.99818	0.003654	0.32454	up	408
ALYREF	1.67073	0.003649	0.32454	down	409
TMEM52B	-1.26421	0.003615	0.32454	up	410
HLA-F-AS1	-1.23316	0.003661	0.32454	up	411
COPS7B	1.39007	0.003679	0.325345	down	412
RALY	1.24272	0.003684	0.325345	down	413
ITGAM	-1.74841	0.003696	0.325751	up	414
CELF2	-1.39591	0.003704	0.325907	up	415
PFKFB3	-1.49943	0.003719	0.326316	up	416
ARHGEF26	-1.25823	0.003778	0.328692	up	417
42065	-1.83759	0.003809	0.329059	up	418
ADARB1	-1.78882	0.003805	0.329059	up	419
PSMD2	1.42425	0.003811	0.329059	down	420
CELF2	-1.6737	0.003829	0.329421	up	421
RRM2B	-1.37906	0.003825	0.329421	up	422
SCN4B	-1.65337	0.003846	0.330233	up	423
MAP3K1	-1.3872	0.003876	0.332165	up	424
U2SURP	1.36025	0.003899	0.333572	down	425
C5	-2.39024	0.004047	0.335111	up	426
RORA	-2.09783	0.003966	0.335111	up	427
IL7R	-2.01181	0.003991	0.335111	up	428
CENPW	1.96936	0.003972	0.335111	down	429
KIAA1462	-1.78106	0.004019	0.335111	up	430
ABCA3	-1.76127	0.004041	0.335111	up	431
VNN2	-1.62162	0.004023	0.335111	up	432
PAPSS2	-1.57063	0.003989	0.335111	up	433
PRG4	-1.42644	0.004012	0.335111	up	434
DIO1	-1.39114	0.003994	0.335111	up	435
VSIG2	-1.36255	0.004032	0.335111	up	436
COQ2	1.34402	0.003968	0.335111	down	437
STK25	1.31293	0.004005	0.335111	down	438
CUL4A	1.27601	0.003982	0.335111	down	439
PRPF40A	1.27474	0.003998	0.335111	down	440
ZNF668	1.26706	0.003946	0.335111	down	441
VSIG2	-1.77744	0.004072	0.336645	up	442
AZGP1	-3.22689	0.004105	0.336826	up	443
NGEF	2.30212	0.004094	0.336826	down	444
PPP1R3E	-1.3474	0.004111	0.336826	up	445
LOC100287163	-1.32975	0.004097	0.336826	up	446
AAGAB	1.2681	0.00411	0.336826	down	447
SGPP1	-1.55996	0.004135	0.338103	up	448
FGFR1OP	1.44002	0.004151	0.338311	down	449
SYNPO	-1.52204	0.004212	0.340752	up	450
CREBRF	-1.46424	0.004209	0.340752	up	451
FLJ42351	1.26084	0.004225	0.340752	down	452
SGPP1	-1.74461	0.004251	0.341552	up	453
C8orf44-SGK3	-1.35203	0.004257	0.341552	up	454
B3GNT5	1.82498	0.004277	0.342628	down	455
---	-1.3884	0.004292	0.343193	up	456
SLMO2	1.21355	0.004315	0.34383	down	457
RCAN2	-1.92026	0.004356	0.345264	up	458
TMOD1	-1.29526	0.004362	0.345264	up	459
COPG2	1.35091	0.00438	0.34606	down	460
LOC100509445	2.29058	0.004515	0.346157	down	461
LPPR1	-2.24871	0.004428	0.346157	up	462
PCDP1	-2.04358	0.004434	0.346157	up	463
BUB1B	2.02742	0.004408	0.346157	down	464
MITF	-1.57825	0.00449	0.346157	up	465
UBALD2	1.48939	0.004511	0.346157	down	466
RSRC1	1.44914	0.004445	0.346157	down	467
SNHG12	-1.44148	0.004447	0.346157	up	468
---	-1.43337	0.004472	0.346157	up	469
SNX5	-1.35933	0.004508	0.346157	up	470
ARHGDIA	1.30561	0.004508	0.346157	down	471
POLR2C	-1.29901	0.004467	0.346157	up	472
DPY30	1.24291	0.004491	0.346157	down	473
EPHA3	-1.31851	0.004564	0.348756	up	474
CKM	-1.31096	0.004574	0.348756	up	475
FBXW2	-1.26865	0.004593	0.349211	up	476
SKA3	1.52762	0.00462	0.35018	down	477
ARHGAP31	-1.63638	0.004632	0.350468	up	478
ROBO2	-1.27698	0.004639	0.350468	up	479
FRY	-1.4613	0.004695	0.350833	up	480
BCL2L2	-1.35799	0.004697	0.350833	up	481
DIS3	1.32689	0.004662	0.350833	down	482
EFCAB14	-1.21692	0.004691	0.350833	up	483
STARD3	1.20942	0.00468	0.350833	down	484
IRX2	-2.79067	0.004742	0.350844	up	485
ALOX5AP	-2.07052	0.00477	0.350844	up	486
UBASH3B	-1.51112	0.004736	0.350844	up	487
CREBRF	-1.43617	0.00473	0.350844	up	488
TSSC1	1.34136	0.004777	0.350844	down	489
SLC35E1	-1.31008	0.004767	0.350844	up	490
TNS1	-1.25484	0.004801	0.350844	up	491
MGC16275	-1.23634	0.004801	0.350844	up	492
LINC00893	-1.20476	0.004802	0.350844	up	493
RASGRF1	-1.20769	0.004822	0.351741	up	494
OXA1L	-1.41046	0.004865	0.352171	up	495
VPS13D	-1.31358	0.004862	0.352171	up	496
TRNAU1AP	-1.274	0.004866	0.352171	up	497
SLC25A18	-1.26674	0.004845	0.352171	up	498
FERMT1	1.88009	0.004879	0.352566	down	499
PCIF1	1.40841	0.004912	0.353312	down	500
THRB	-1.51074	0.004944	0.354259	up	501
CLN8	-1.45302	0.004955	0.354259	up	502
XRCC3	1.27037	0.004936	0.354259	down	503
CLDN18	-2.96247	0.004977	0.354779	up	504
TTYH2	-1.63085	0.004986	0.354779	up	505
PPT1	-1.28256	0.004979	0.354779	up	506
GET4	1.36817	0.004999	0.355221	down	507
KIF4A	2.0357	0.005017	0.355911	down	508
MEF2C	-1.30517	0.005055	0.357543	up	509
HLF	-2.17505	0.005072	0.357558	up	510
POLDIP2	1.22419	0.005078	0.357558	down	511
NLK	1.30923	0.005089	0.357789	down	512
PAPSS2	-1.55116	0.0051	0.357816	up	513
NF1	1.28588	0.005113	0.357816	down	514
NCKAP1	1.23951	0.005111	0.357816	down	515
CYSLTR1	-1.82195	0.005208	0.358694	up	516
CD93	-1.63775	0.005194	0.358694	up	517
GUCY1A3	-1.59064	0.005336	0.358694	up	518
TIMP3	-1.55316	0.005373	0.358694	up	519
UBA6	1.54996	0.005272	0.358694	down	520
CD93	-1.49618	0.005182	0.358694	up	521
---	-1.49617	0.00536	0.358694	up	522
THRB	-1.49235	0.005197	0.358694	up	523
RASSF5	-1.40433	0.005365	0.358694	up	524
C8B	-1.39653	0.005192	0.358694	up	525
ORC2	1.38477	0.005375	0.358694	down	526
VANGL1	1.36186	0.00522	0.358694	down	527
SLC41A1	-1.33703	0.005387	0.358694	up	528
MTMR3	-1.32923	0.005329	0.358694	up	529
ZFAND2B	1.329	0.005281	0.358694	down	530
DDR2	-1.30898	0.005374	0.358694	up	531
CCDC42B	1.29671	0.005368	0.358694	down	532
CETN2	1.29607	0.005212	0.358694	down	533
RTN4RL1	-1.27769	0.005153	0.358694	up	534
---	-1.26444	0.005246	0.358694	up	535
---	-1.25398	0.005379	0.358694	up	536
SIRT5	1.24228	0.00522	0.358694	down	537
DDX23	1.2033	0.005401	0.359066	down	538
DTYMK	1.54568	0.005527	0.363303	down	539
KIF3C	1.32514	0.005513	0.363303	down	540
CLDND1	1.25201	0.005512	0.363303	down	541
KIF3B	1.24437	0.005526	0.363303	down	542
OTTHUMG00000176181	-1.23287	0.005497	0.363303	up	543
RSL1D1	-1.2983	0.005546	0.363562	up	544
ALB	-1.73476	0.005558	0.363828	up	545
AQP4	-3.56206	0.005671	0.364099	up	546
SLC39A8	-1.65436	0.005678	0.364099	up	547
---	-1.58582	0.005638	0.364099	up	548
NUP85	1.36202	0.005711	0.364099	down	549
F5	-1.35294	0.005708	0.364099	up	550
FOXN3	-1.29926	0.005673	0.364099	up	551
ATG16L1	1.29728	0.005597	0.364099	down	552
TNRC6B	-1.29608	0.005705	0.364099	up	553
ATP8A2	-1.27729	0.005628	0.364099	up	554
SGTA	1.20251	0.005758	0.365591	down	555
GGT1	-1.65106	0.005795	0.366343	up	556
IL17RB	-1.46561	0.005817	0.366343	up	557
ARL4A	1.43661	0.00581	0.366343	down	558
NEK3	1.38675	0.005816	0.366343	down	559
TCF7L2	-1.31435	0.005807	0.366343	up	560
CD1E	-2.45691	0.005875	0.366494	up	561
FGFR2	-2.0607	0.005853	0.366494	up	562
SGOL2	1.9606	0.005871	0.366494	down	563
FCN3	-1.67367	0.005831	0.366494	up	564
NTRK2	-1.4567	0.005862	0.366494	up	565
MAN1C1	-1.39037	0.005867	0.366494	up	566
RPS4XP3	-1.25939	0.005846	0.366494	up	567
DNTTIP1	1.68816	0.005902	0.367708	down	568
DOK4	-1.62755	0.00591	0.367733	up	569
IL7R	-1.946	0.005921	0.367907	up	570
JMJD6	1.31576	0.005945	0.368623	down	571
LOC646903	1.31937	0.005982	0.370235	down	572
---	-1.26884	0.005993	0.370392	up	573
HLA-DQA1	-2.41058	0.006049	0.370474	up	574
HPGDS	-2.17068	0.006126	0.370474	up	575
SRGAP1	1.51533	0.006145	0.370474	down	576
BNIP2	-1.47491	0.006043	0.370474	up	577
HGF	-1.45025	0.00607	0.370474	up	578
SRGAP1	1.3707	0.00609	0.370474	down	579
HEATR2	1.35686	0.006145	0.370474	down	580
IFNAR2	-1.35667	0.006093	0.370474	up	581
THOP1	1.3502	0.006019	0.370474	down	582
ATM	-1.30726	0.006057	0.370474	up	583
RPS15A	-1.29023	0.006137	0.370474	up	584
RAB2B	-1.25189	0.006137	0.370474	up	585
ZNF106	-1.2505	0.006046	0.370474	up	586
CTLA4	-1.2416	0.006124	0.370474	up	587
MTSS1	-1.28076	0.006162	0.370494	up	588
AAGAB	1.27639	0.006155	0.370494	down	589
KIAA0101	1.94303	0.006183	0.37104	down	590
STARD13	-1.37184	0.006187	0.37104	up	591
FAM72A	1.99584	0.00623	0.371063	down	592
H2AFX	1.70434	0.006221	0.371063	down	593
HEBP2	1.43842	0.006221	0.371063	down	594
ACACB	-1.42203	0.006235	0.371063	up	595
USP51	-1.32985	0.006199	0.371063	up	596
DNAJC14	1.29905	0.006229	0.371063	down	597
BORA	1.62562	0.006249	0.371421	down	598
HLA-DQB1	-5.10126	0.006894	0.372053	up	599
CCL13	-1.95701	0.006759	0.372053	up	600
CCNB1	1.93235	0.006771	0.372053	down	601
AOC3	-1.92494	0.006386	0.372053	up	602
FGFR2	-1.86644	0.006791	0.372053	up	603
FERMT1	1.83793	0.00676	0.372053	down	604
LDLRAD4	-1.77993	0.006804	0.372053	up	605
MOB3B	-1.70935	0.006325	0.372053	up	606
TM4SF18	-1.64876	0.006624	0.372053	up	607
PCDHB3	1.62216	0.006672	0.372053	down	608
SP140L	1.58691	0.006526	0.372053	down	609
DNTTIP1	1.57704	0.006341	0.372053	down	610
INTU	1.55909	0.006685	0.372053	down	611
LOC100506965	-1.55676	0.0063	0.372053	up	612
TNIK	-1.54952	0.006508	0.372053	up	613
TMEM132A	1.53119	0.006682	0.372053	down	614
ALB	-1.52722	0.006641	0.372053	up	615
PCDP1	-1.50191	0.006441	0.372053	up	616
TNS1	-1.4681	0.006356	0.372053	up	617
---	-1.44511	0.006446	0.372053	up	618
GLIS2	-1.43912	0.006864	0.372053	up	619
KIAA1671	-1.4214	0.006628	0.372053	up	620
SNTB1	-1.41578	0.006566	0.372053	up	621
CCDC137	1.41327	0.006391	0.372053	down	622
AVL9	1.40715	0.006625	0.372053	down	623
ADAMTSL3	-1.39717	0.006877	0.372053	up	624
SLC8A1	-1.37805	0.006497	0.372053	up	625
ACAT1	-1.37691	0.006744	0.372053	up	626
TICRR	1.35555	0.006813	0.372053	down	627
MOV10	1.33362	0.00641	0.372053	down	628
FBLIM1	1.32817	0.006737	0.372053	down	629
MS4A14	-1.3264	0.006887	0.372053	up	630
SNRPA1	1.32499	0.006695	0.372053	down	631
DYX1C1	1.30572	0.00629	0.372053	down	632
IL10RB-AS1	-1.30547	0.006844	0.372053	up	633
PAK1	1.30468	0.006392	0.372053	down	634
LOC101060545	1.30154	0.006803	0.372053	down	635
NLK	1.30033	0.006435	0.372053	down	636
DDX60L	1.29738	0.006667	0.372053	down	637
NOC4L	1.28484	0.006346	0.372053	down	638
PTPN4	-1.27386	0.006889	0.372053	up	639
ACAP3	1.2711	0.00672	0.372053	down	640
TTC3	-1.27108	0.006464	0.372053	up	641
ACAA1	-1.26943	0.006436	0.372053	up	642
SIRT4	-1.2671	0.006853	0.372053	up	643
TTC17	-1.24618	0.006738	0.372053	up	644
MTMR3	-1.24359	0.006888	0.372053	up	645
ATG9A	1.24009	0.00645	0.372053	down	646
BAG6	1.23976	0.006329	0.372053	down	647
UBE2F	1.23601	0.006459	0.372053	down	648
OTTHUMG00000008767	-1.2335	0.006867	0.372053	up	649
ZFYVE26	-1.23295	0.006491	0.372053	up	650
FAM214B	1.20982	0.006708	0.372053	down	651
GSS	1.22385	0.006921	0.372803	down	652
TTK	2.32861	0.006929	0.372813	down	653
SH3BP5	-1.33526	0.006945	0.373251	up	654
CD74	-2.07215	0.006963	0.373749	up	655
TM6SF1	-1.96487	0.007042	0.374154	up	656
DGUOK	1.43189	0.007037	0.374154	down	657
CTXN1	1.34252	0.006996	0.374154	down	658
RECQL4	1.30654	0.007039	0.374154	down	659
WDR91	-1.2724	0.007043	0.374154	up	660
HLF	-2.37086	0.007244	0.374216	up	661
ITGB6	-2.07633	0.007187	0.374216	up	662
TM4SF18	-1.84344	0.007143	0.374216	up	663
RFC3	1.67958	0.007137	0.374216	down	664
SORD	1.56055	0.00711	0.374216	down	665
INSIG2	-1.46389	0.007193	0.374216	up	666
TACC1	-1.46297	0.007248	0.374216	up	667
TUBG1	1.41799	0.007238	0.374216	down	668
RPL13A	-1.40471	0.007061	0.374216	up	669
GALNT12	-1.40205	0.007245	0.374216	up	670
CANT1	1.37142	0.007248	0.374216	down	671
NUDT3	-1.35669	0.007151	0.374216	up	672
NR3C1	-1.35246	0.007253	0.374216	up	673
SAP30L	-1.30763	0.007157	0.374216	up	674
RAE1	1.29691	0.00721	0.374216	down	675
WBP4	1.28524	0.007084	0.374216	down	676
PTGS1	-1.24388	0.007116	0.374216	up	677
COQ10B	1.20901	0.007196	0.374216	down	678
DTYMK	1.52489	0.007283	0.37494	down	679
ACTL6A	1.47246	0.007312	0.375208	down	680
WDR91	-1.29381	0.007311	0.375208	up	681
ATG4B	1.24036	0.007309	0.375208	down	682
MLF1IP	2.17562	0.007338	0.376129	down	683
MACROD2	-1.96276	0.007354	0.376516	up	684
TAPT1	-1.42227	0.007442	0.379332	up	685
TPD52L2	1.26276	0.00745	0.379332	down	686
PCNX	-1.22838	0.007438	0.379332	up	687
GSAP	-1.63069	0.007467	0.379773	up	688
ZWILCH	1.45973	0.007482	0.380163	down	689
BRMS1	1.21154	0.007501	0.380681	down	690
COL4A4	-2.1445	0.007531	0.381152	up	691
CASC5	1.3105	0.007535	0.381152	down	692
GTF2IRD1	1.32607	0.007556	0.381807	down	693
SKIL	1.44417	0.007566	0.381909	down	694
PCDHB14	1.93206	0.007614	0.382437	down	695
ABCC6P1	-1.30817	0.007606	0.382437	up	696
---	-1.27212	0.007618	0.382437	up	697
CLIC2	-2.47505	0.007695	0.382573	up	698
HLA-DQB1	-1.96353	0.007684	0.382573	up	699
SYNE1	-1.68782	0.007703	0.382573	up	700
ENPP2	-1.50934	0.007725	0.382573	up	701
42065	-1.48342	0.0077	0.382573	up	702
C14orf28	-1.44311	0.00771	0.382573	up	703
ENTPD1	-1.40189	0.007719	0.382573	up	704
TLE1	1.35432	0.007671	0.382573	down	705
KIAA0247	-1.33439	0.007628	0.382573	up	706
ATG4B	1.26584	0.007652	0.382573	down	707
PRC1	2.11446	0.007744	0.382885	down	708
FANCI	1.80048	0.00775	0.382885	down	709
MAPK10	-1.25114	0.007779	0.383535	up	710
SLC16A3	1.74979	0.007892	0.385176	down	711
SIAE	-1.66869	0.007865	0.385176	up	712
STAC	-1.47053	0.007851	0.385176	up	713
UBXN7	1.36315	0.007893	0.385176	down	714
MTSS1	-1.30999	0.007877	0.385176	up	715
---	-1.29085	0.007902	0.385176	up	716
C1orf228	-1.23392	0.007909	0.385176	up	717
CSNK1E	1.43287	0.007942	0.385865	down	718
HABP2	-2.34946	0.007969	0.385948	up	719
---	-1.41813	0.007968	0.385948	up	720
PPP2R2B	-1.21472	0.007969	0.385948	up	721
GOSR2	1.20173	0.007993	0.386698	down	722
KCNJ15	-1.95234	0.008016	0.387316	up	723
GID4	-1.23294	0.008023	0.387316	up	724
TBC1D8B	-1.50994	0.008064	0.387317	up	725
PCLO	-1.24237	0.008061	0.387317	up	726
CD209	-1.33499	0.008142	0.390262	up	727
RNF7	1.25192	0.008185	0.391085	down	728
HGF	-1.21798	0.008204	0.391211	up	729
---	-1.35782	0.008235	0.391487	up	730
SOAT1	-1.35517	0.00823	0.391487	up	731
SEMA4B	1.57655	0.008282	0.392121	down	732
FAIM3	-1.49978	0.008282	0.392121	up	733
ORC6	1.66251	0.008325	0.392273	down	734
OTTHUMG00000170856	-1.37392	0.008327	0.392273	up	735
MYOCD	-1.8649	0.008431	0.392804	up	736
GIMAP1	-1.53545	0.008421	0.392804	up	737
CSE1L	1.53364	0.008361	0.392804	down	738
AEBP1	-1.50582	0.008436	0.392804	up	739
LOC150776	1.25127	0.008389	0.392804	down	740
AMDHD1	-1.24924	0.00844	0.392804	up	741
C4BPA	-2.66149	0.008672	0.393424	up	742
PRDM16	-2.44428	0.008796	0.393424	up	743
IER5L	1.66471	0.008897	0.393424	down	744
MCC	-1.63849	0.008708	0.393424	up	745
GSAP	-1.58073	0.008633	0.393424	up	746
OTTHUMG00000173465	-1.56654	0.008475	0.393424	up	747
CALCRL	-1.5451	0.008586	0.393424	up	748
SLC4A4	-1.54182	0.008901	0.393424	up	749
EPHB2	1.53021	0.008629	0.393424	down	750
UNG	1.51211	0.0086	0.393424	down	751
TIGD1	1.49793	0.008541	0.393424	down	752
TUBB3	1.47241	0.008801	0.393424	down	753
CD59	-1.46386	0.00863	0.393424	up	754
LOC100996366	-1.39999	0.008635	0.393424	up	755
---	-1.37705	0.008496	0.393424	up	756
CD33	-1.36524	0.008838	0.393424	up	757
---	-1.33083	0.00887	0.393424	up	758
CRIPT	1.28598	0.00877	0.393424	down	759
RAB35	1.27073	0.008569	0.393424	down	760
MAPK7	1.27019	0.008695	0.393424	down	761
---	-1.26424	0.008656	0.393424	up	762
RBL2	-1.25677	0.008891	0.393424	up	763
ACTR5	1.22916	0.008837	0.393424	down	764
SNORA29	1.20157	0.008851	0.393424	down	765
TBL1XR1	1.40196	0.00894	0.393643	down	766
TAF6L	1.34016	0.008942	0.393643	down	767
GATC	1.29645	0.008957	0.393643	down	768
F5	-1.24062	0.008961	0.393643	up	769
FN3KRP	1.29539	0.008995	0.394213	down	770
SAP30BP	1.26313	0.008996	0.394213	down	771
TPX2	2.25519	0.009051	0.39485	down	772
C1orf21	-1.66633	0.009087	0.39485	up	773
ZNRF3	-1.39717	0.009036	0.39485	up	774
SPRED1	-1.33461	0.009079	0.39485	up	775
CCDC59	1.26796	0.009095	0.39485	down	776
EFCAB14	-1.26623	0.009072	0.39485	up	777
LINGO1	-1.20654	0.009076	0.39485	up	778
MST1L	-2.34019	0.009304	0.395243	up	779
PPAP2C	1.74994	0.009348	0.395243	down	780
MAPKAP1	1.66953	0.009357	0.395243	down	781
LINC00849	-1.5932	0.009381	0.395243	up	782
LOC100509635	-1.54896	0.009286	0.395243	up	783
SBSPON	-1.50148	0.009159	0.395243	up	784
SNX1	-1.43924	0.009197	0.395243	up	785
SORCS2	-1.3991	0.009334	0.395243	up	786
SLC35G1	-1.39223	0.009286	0.395243	up	787
CALM1	-1.3555	0.009182	0.395243	up	788
PATL1	1.34765	0.009327	0.395243	down	789
SLC4A4	-1.33167	0.009325	0.395243	up	790
---	-1.26939	0.009269	0.395243	up	791
PSMD14	1.26063	0.009329	0.395243	down	792
LOC100506730	-1.25381	0.009158	0.395243	up	793
SEBOX	-1.24997	0.009214	0.395243	up	794
ZFYVE26	-1.23167	0.009291	0.395243	up	795
BRD9	1.23122	0.009266	0.395243	down	796
C22orf29	-1.2186	0.009216	0.395243	up	797
---	-1.21761	0.0092	0.395243	up	798
CCDC93	-1.21037	0.00927	0.395243	up	799
CLDND1	1.20534	0.009384	0.395243	down	800
MACROD2	-2.12268	0.009435	0.395263	up	801
FBP1	-1.88946	0.009494	0.395263	up	802
SUSD2	-1.79072	0.009481	0.395263	up	803
GALNT4	1.68032	0.009443	0.395263	down	804
FABP3	-1.65346	0.009414	0.395263	up	805
DYNLL1-AS1	1.47792	0.009428	0.395263	down	806
ORAI2	1.42527	0.009485	0.395263	down	807
CPEB3	-1.37285	0.009481	0.395263	up	808
MYOCD	-1.35322	0.009495	0.395263	up	809
MTMR10	-1.33755	0.009495	0.395263	up	810
KCNT2	-1.29764	0.009412	0.395263	up	811
GAPT	-1.6442	0.00951	0.395515	up	812
EPT1	1.48875	0.009535	0.395573	down	813
CREBRF	-1.35902	0.009523	0.395573	up	814
IER5L	1.70189	0.009606	0.395596	down	815
FGD4	-1.63568	0.009639	0.395596	up	816
ZNF827	1.43263	0.009613	0.395596	down	817
ANKLE2	1.41473	0.009617	0.395596	down	818
RPL13	-1.37818	0.009603	0.395596	up	819
ILKAP	1.28451	0.009581	0.395596	down	820
FLOT1	1.27028	0.009634	0.395596	down	821
TTC3	-1.23706	0.0096	0.395596	up	822
JMJD6	1.2318	0.009604	0.395596	down	823
CCDC141	-1.21014	0.009631	0.395596	up	824
MELK	2.08128	0.00966	0.396107	down	825
CPB2	-2.95463	0.009975	0.39648	up	826
UBE2C	2.54453	0.009776	0.39648	down	827
GALNT14	2.47993	0.009792	0.39648	down	828
HAS3	-2.21454	0.009683	0.39648	up	829
HJURP	2.09775	0.009981	0.39648	down	830
ADRA2A	-2.01481	0.009774	0.39648	up	831
C1orf132	-1.93403	0.009852	0.39648	up	832
TIMP3	-1.88923	0.010054	0.39648	up	833
TIMP3	-1.86301	0.010104	0.39648	up	834
HLA-DRB1	-1.83254	0.010069	0.39648	up	835
SLC24A3	-1.79416	0.009783	0.39648	up	836
MEF2C	-1.68356	0.009744	0.39648	up	837
PDSS1	1.66615	0.009858	0.39648	down	838
TLR2	-1.6432	0.010028	0.39648	up	839
CENPO	1.51174	0.009713	0.39648	down	840
KNTC1	1.51168	0.009962	0.39648	down	841
LOC100509635	-1.50505	0.009869	0.39648	up	842
PELO	-1.47385	0.010091	0.39648	up	843
GALNT12	-1.43568	0.00995	0.39648	up	844
MYEF2	1.41791	0.010117	0.39648	down	845
ACAA1	-1.38876	0.009919	0.39648	up	846
ZWILCH	1.37998	0.009851	0.39648	down	847
---	-1.37831	0.009897	0.39648	up	848
---	-1.34392	0.01001	0.39648	up	849
MED24	1.30743	0.009821	0.39648	down	850
ISL1	-1.30686	0.010033	0.39648	up	851
CRIPT	1.30412	0.009853	0.39648	down	852
PPM1G	1.27967	0.009691	0.39648	down	853
NFIX	-1.27676	0.010114	0.39648	up	854
---	-1.2699	0.01009	0.39648	up	855
GTF2E2	1.26557	0.010092	0.39648	down	856
RAPGEF6	-1.26041	0.009712	0.39648	up	857
UGT2B15	-1.25616	0.010052	0.39648	up	858
PSMC3IP	1.25027	0.010073	0.39648	down	859
EXOC7	1.24878	0.00976	0.39648	down	860
---	-1.24627	0.010121	0.39648	up	861
ODF2L	1.23878	0.010002	0.39648	down	862
TM9SF1	-1.22148	0.009907	0.39648	up	863
CYTH3	-1.21501	0.009885	0.39648	up	864
ZC3H15	1.2076	0.009776	0.39648	down	865
DCP2	-1.206	0.010093	0.39648	up	866
CRIPT	1.37823	0.010185	0.396551	down	867
LTC4S	-1.34508	0.010199	0.396551	up	868
AP2M1	1.32334	0.010165	0.396551	down	869
GPR85	-1.31083	0.010166	0.396551	up	870
---	-1.22206	0.010143	0.396551	up	871
---	-1.75762	0.010231	0.396822	up	872
---	-1.37507	0.01024	0.396822	up	873
SNRPA1	1.34085	0.010233	0.396822	down	874
TRIP12	1.24782	0.01026	0.396943	down	875
DTNA	1.8809	0.010297	0.397944	down	876
ANG	-1.79804	0.010353	0.397944	up	877
TNS1	-1.4462	0.01035	0.397944	up	878
VPS13C	-1.42402	0.010318	0.397944	up	879
ARHGAP29	-1.27453	0.010363	0.397944	up	880
NAAA	-1.26824	0.010372	0.397944	up	881
CALM1	-1.25093	0.010364	0.397944	up	882
UBQLN1	1.30955	0.010418	0.39873	down	883
SULT1E1	-1.26319	0.010417	0.39873	up	884
---	-2.05845	0.010452	0.398979	up	885
---	1.83548	0.010677	0.398979	down	886
ARHGEF4	1.69821	0.010464	0.398979	down	887
SOX6	-1.63592	0.010635	0.398979	up	888
NFIX	-1.52343	0.010509	0.398979	up	889
TBX5	-1.52241	0.01048	0.398979	up	890
ASF1B	1.51664	0.010699	0.398979	down	891
AMICA1	-1.50287	0.010605	0.398979	up	892
UBL3	-1.40526	0.010608	0.398979	up	893
TMED5	-1.40272	0.010601	0.398979	up	894
HIC2	-1.36457	0.010531	0.398979	up	895
VPS37B	1.36371	0.010545	0.398979	down	896
GUCY1A2	-1.35769	0.010467	0.398979	up	897
TCF7L2	-1.35183	0.010528	0.398979	up	898
ENAM	-1.28283	0.010524	0.398979	up	899
ZC3H15	1.23916	0.010697	0.398979	down	900
WBP4	1.23913	0.010594	0.398979	down	901
AC005682.5	-1.22942	0.010581	0.398979	up	902
EXOC7	1.22818	0.01049	0.398979	down	903
SUV39H1	1.21389	0.010573	0.398979	down	904
GAS1	-1.20127	0.010505	0.398979	up	905
HN1	1.63482	0.010741	0.399925	down	906
DNASE1L3	-1.56409	0.010762	0.40037	up	907
ECT2	1.6094	0.010814	0.400603	down	908
STRIP2	1.49543	0.010819	0.400603	down	909
ARFGAP1	1.22814	0.010815	0.400603	down	910
PFDN4	1.21968	0.01082	0.400603	down	911
TMEM171	1.2072	0.010816	0.400603	down	912
C16orf89	-3.03192	0.011039	0.401373	up	913
CCNB1	1.94356	0.011039	0.401373	down	914
ANKRD44	-1.69977	0.011031	0.401373	up	915
VANGL1	1.53478	0.010964	0.401373	down	916
MAMLD1	-1.48353	0.011001	0.401373	up	917
WDR34	1.45176	0.011012	0.401373	down	918
RPL31	-1.43132	0.010874	0.401373	up	919
SH3RF3	-1.42796	0.010924	0.401373	up	920
SIDT2	-1.4137	0.010995	0.401373	up	921
---	-1.3202	0.010938	0.401373	up	922
NABP2	1.31355	0.010977	0.401373	down	923
UTRN	-1.31109	0.010949	0.401373	up	924
SLC7A6	-1.30851	0.011039	0.401373	up	925
PSMA7	1.28408	0.010908	0.401373	down	926
TCF7L2	-1.27196	0.010922	0.401373	up	927
---	-1.24996	0.011029	0.401373	up	928
ZBTB38	1.20506	0.010899	0.401373	down	929
RASL11B	-1.48429	0.011064	0.40169	up	930
GDE1	-1.35896	0.011065	0.40169	up	931
PPP1R3C	-2.36985	0.011081	0.401782	up	932
ATP7A	-1.25086	0.011085	0.401782	up	933
SUV39H2	1.47059	0.011161	0.403602	down	934
CPM	-2.02273	0.011183	0.403803	up	935
NLRC4	-1.35308	0.011266	0.403803	up	936
CCL22	-1.33769	0.011244	0.403803	up	937
---	-1.32697	0.011207	0.403803	up	938
MFN1	1.29806	0.011202	0.403803	down	939
SEC63	-1.26089	0.011266	0.403803	up	940
BIK	1.59261	0.011297	0.403821	down	941
MLF1IP	1.55487	0.011292	0.403821	down	942
DIAPH2	-1.46213	0.011309	0.403915	up	943
NEK2	2.16334	0.011411	0.404863	down	944
KIF23	2.06623	0.011419	0.404863	down	945
MBLAC2	-1.5083	0.011431	0.404863	up	946
MAN1C1	-1.50036	0.011419	0.404863	up	947
TPD52	-1.37724	0.011378	0.404863	up	948
PKNOX2	-1.23529	0.011359	0.404863	up	949
NCBP1	1.36147	0.011452	0.405008	down	950
FAM89B	1.23248	0.011452	0.405008	down	951
CBX7	-1.6618	0.011478	0.405263	up	952
GPR155	-1.47333	0.011478	0.405263	up	953
ENPP2	-1.42056	0.011519	0.405263	up	954
MTPAP	1.30491	0.011506	0.405263	down	955
NEDD1	1.28634	0.01152	0.405263	down	956
BAG6	1.21829	0.011497	0.405263	down	957
BIRC5	2.16225	0.011662	0.405481	down	958
CLEC7A	-2.13826	0.01163	0.405481	up	959
TBX5-AS1	-1.77539	0.011681	0.405481	up	960
STIL	1.76982	0.011726	0.405481	down	961
SLCO2B1	-1.71501	0.011681	0.405481	up	962
B3GNT5	1.69729	0.011726	0.405481	down	963
CTSL2	1.65368	0.011664	0.405481	down	964
MASTL	1.64577	0.011691	0.405481	down	965
WASF1	1.50398	0.011679	0.405481	down	966
IL17RB	-1.41922	0.011705	0.405481	up	967
USP47	-1.36419	0.011668	0.405481	up	968
IL16	-1.30934	0.011727	0.405481	up	969
CENPJ	1.30319	0.011607	0.405481	down	970
MTPAP	1.29727	0.011548	0.405481	down	971
TBCD	1.28314	0.011659	0.405481	down	972
EEF2K	-1.27004	0.011612	0.405481	up	973
NAAA	-1.67828	0.011761	0.405542	up	974
C4orf46	1.53951	0.011781	0.405542	down	975
FLOT1	1.25986	0.011779	0.405542	down	976
ZSWIM3	1.25476	0.01176	0.405542	down	977
OTTHUMG00000170856	-1.65738	0.011829	0.406276	up	978
FCGR2A	-1.65069	0.011877	0.406744	up	979
ENSA	1.44174	0.011854	0.406744	down	980
AC004941.5	1.23202	0.011875	0.406744	down	981
ATL3	-1.22887	0.01189	0.406878	up	982
SPN	-1.29113	0.011928	0.407841	up	983
MYLIP	-1.50702	0.011995	0.408659	up	984
DENR	1.2463	0.011989	0.408659	down	985
LRRK2	-2.29569	0.012011	0.408696	up	986
PCDHB10	1.97831	0.012022	0.408696	down	987
NPEPPS	1.27801	0.012019	0.408696	down	988
CD44	-1.5804	0.012083	0.408976	up	989
CCPG1	-1.50256	0.012067	0.408976	up	990
PNPT1	1.30568	0.01207	0.408976	down	991
SULT1E1	-1.23555	0.012076	0.408976	up	992
JAM3	-1.55309	0.012105	0.409133	up	993
CLEC4A	-1.86996	0.012151	0.409515	up	994
CAPN9	-1.37079	0.01216	0.409515	up	995
IQSEC1	-1.30944	0.012144	0.409515	up	996
CCDC151	-1.28156	0.01217	0.409515	up	997
NDUFA12	1.21588	0.012195	0.409802	down	998
---	-1.20673	0.012211	0.410026	up	999
PCDHB11	1.5949	0.012222	0.410054	down	1000
ARID4A	-1.36617	0.012238	0.410054	up	1001
COL4A4	-1.72493	0.012266	0.410236	up	1002
S1PR1	-1.32842	0.012294	0.410236	up	1003
---	-1.32009	0.012283	0.410236	up	1004
ATXN3	-1.25711	0.012273	0.410236	up	1005
ARHGEF37	-1.53148	0.012409	0.411122	up	1006
CMTM4	-1.45729	0.012384	0.411122	up	1007
TPD52	-1.27124	0.012407	0.411122	up	1008
HLA-DPB1	-1.4972	0.01243	0.411443	up	1009
DPP4	-2.51661	0.012445	0.411527	up	1010
KLF8	-1.4892	0.01249	0.411682	up	1011
RBMS2	-1.35957	0.01249	0.411682	up	1012
ODF2	1.25842	0.01251	0.411734	down	1013
UHRF1	2.15575	0.012554	0.411812	down	1014
UBL3	-1.39048	0.012551	0.411812	up	1015
FTO	-1.26907	0.012556	0.411812	up	1016
TM9SF3	-1.24671	0.012545	0.411812	up	1017
ADAMTS9-AS2	-1.26411	0.012592	0.412395	up	1018
CDKN1C	1.41726	0.012616	0.412611	down	1019
MFN1	1.38299	0.012661	0.41295	down	1020
MFNG	-1.31871	0.012652	0.41295	up	1021
RNF25	1.29074	0.012637	0.41295	down	1022
C3orf37	1.29001	0.012679	0.41295	down	1023
---	-1.27278	0.01268	0.41295	up	1024
UBL7-AS1	1.2238	0.012732	0.414075	down	1025
PRSS23	1.47875	0.012756	0.414526	down	1026
C20orf24	1.35845	0.012764	0.414526	down	1027
SIRT7	1.25257	0.012783	0.41488	down	1028
C20orf24	1.35456	0.01284	0.414997	down	1029
SBNO2	1.27562	0.012831	0.414997	down	1030
NKIRAS2	1.23221	0.012836	0.414997	down	1031
C6orf170	1.29805	0.012863	0.415429	down	1032
ASB7	1.20996	0.012876	0.415578	down	1033
GSPT1	-1.31083	0.012906	0.415706	up	1034
SLC35E1	-1.25216	0.012914	0.415706	up	1035
LOC100288198	1.21538	0.012918	0.415706	down	1036
UBE2F	1.2063	0.012912	0.415706	down	1037
LMNB2	1.5996	0.012979	0.416875	down	1038
TRAIP	1.28329	0.012972	0.416875	down	1039
SORBS1	-1.52177	0.012993	0.417018	up	1040
MAD2L1	2.01478	0.013114	0.417404	down	1041
CPM	-1.85804	0.013109	0.417404	up	1042
FAM184A	-1.61688	0.01315	0.417404	up	1043
SPARCL1	-1.61108	0.013046	0.417404	up	1044
GGCX	-1.57011	0.013158	0.417404	up	1045
HEATR2	1.39169	0.013112	0.417404	down	1046
TACC1	-1.38055	0.013135	0.417404	up	1047
SBSPON	-1.35769	0.013026	0.417404	up	1048
ZNF639	1.32936	0.013163	0.417404	down	1049
SET	1.32574	0.013097	0.417404	down	1050
DIABLO	1.2224	0.013096	0.417404	down	1051
MIR4784	1.22091	0.013166	0.417404	down	1052
MYBL2	1.63633	0.013177	0.41746	down	1053
PEBP4	-1.87514	0.013224	0.41783	up	1054
PIF1	1.25771	0.013216	0.41783	down	1055
CALM1	-1.2646	0.013253	0.418015	up	1056
KPNB1	1.26319	0.013243	0.418015	down	1057
PBK	2.34985	0.01343	0.418124	down	1058
RRM2	1.92329	0.013308	0.418124	down	1059
TRAM1L1	1.8483	0.013421	0.418124	down	1060
TK1	1.77701	0.01343	0.418124	down	1061
TGFB2	-1.75105	0.013639	0.418124	up	1062
CYB5A	-1.58315	0.013602	0.418124	up	1063
WDR76	1.56966	0.013545	0.418124	down	1064
ZEB2	-1.56956	0.013297	0.418124	up	1065
CDC45	1.55488	0.01337	0.418124	down	1066
LINC00667	-1.51427	0.013616	0.418124	up	1067
STK32A	-1.49755	0.013593	0.418124	up	1068
PREX2	-1.49198	0.013475	0.418124	up	1069
MARCKSL1	1.47475	0.013388	0.418124	down	1070
CYFIP2	-1.44554	0.013287	0.418124	up	1071
GALNT10	-1.4275	0.0135	0.418124	up	1072
C7orf13	1.42416	0.013427	0.418124	down	1073
VARS	1.41182	0.013434	0.418124	down	1074
CD59	-1.4023	0.013426	0.418124	up	1075
ZNF516	1.34224	0.013386	0.418124	down	1076
UBALD2	1.33372	0.01355	0.418124	down	1077
---	1.32653	0.01365	0.418124	down	1078
CALM1	-1.3191	0.01359	0.418124	up	1079
HSDL2	-1.29993	0.013579	0.418124	up	1080
RSL1D1	-1.26337	0.013601	0.418124	up	1081
TBX5	-1.25216	0.013653	0.418124	up	1082
RPL3	-1.24013	0.013382	0.418124	up	1083
FZR1	1.23802	0.013388	0.418124	down	1084
HNRNPD	1.23444	0.013618	0.418124	down	1085
---	1.22883	0.013275	0.418124	down	1086
---	-1.22816	0.013479	0.418124	up	1087
---	1.2245	0.013575	0.418124	down	1088
FOXK2	1.25424	0.013701	0.419239	down	1089
CTSH	-1.981	0.013798	0.421352	up	1090
TIMP3	-1.90467	0.014007	0.421745	up	1091
MLF1IP	1.889	0.013824	0.421745	down	1092
CD84	-1.79463	0.013931	0.421745	up	1093
CCR2	-1.57347	0.014091	0.421745	up	1094
RAD51	1.5446	0.013921	0.421745	down	1095
---	-1.48799	0.014092	0.421745	up	1096
CD83	-1.47168	0.014023	0.421745	up	1097
SGOL1	1.41151	0.014094	0.421745	down	1098
FGFR1	-1.39323	0.014053	0.421745	up	1099
TUBB4B	1.39298	0.013978	0.421745	down	1100
VRK1	1.36838	0.014038	0.421745	down	1101
UCHL3	1.35972	0.013949	0.421745	down	1102
CCDC88C	-1.26511	0.013901	0.421745	up	1103
CTPS2	1.25977	0.01404	0.421745	down	1104
CHFR	1.2573	0.01394	0.421745	down	1105
INPP5B	-1.23993	0.013853	0.421745	up	1106
TXNDC9	1.23791	0.01406	0.421745	down	1107
MLLT4	1.23135	0.014093	0.421745	down	1108
DPP4	-2.9109	0.01417	0.421969	up	1109
UBA6	1.47333	0.014196	0.421969	down	1110
CANT1	1.3232	0.014199	0.421969	down	1111
EIF4B	-1.24003	0.014163	0.421969	up	1112
ITLN1	-1.20174	0.014215	0.422178	up	1113
AHR	-1.46347	0.014299	0.422566	up	1114
SLC1A1	-1.35407	0.014278	0.422566	up	1115
SPATA7	-1.24053	0.014287	0.422566	up	1116
DSTYK	-1.20829	0.014287	0.422566	up	1117
RRM2	2.02795	0.01435	0.423494	down	1118
CAP2	1.51548	0.014348	0.423494	down	1119
FANCI	1.64927	0.01439	0.423819	down	1120
SPOCK2	-1.51936	0.014434	0.423819	up	1121
RMDN2	-1.37714	0.01438	0.423819	up	1122
DSN1	1.36219	0.014372	0.423819	down	1123
PSPC1	1.35925	0.014434	0.423819	down	1124
CELF1	-1.23965	0.014429	0.423819	up	1125
TNIK	-1.67101	0.014542	0.424122	up	1126
ATP8A2	-1.65694	0.01453	0.424122	up	1127
SPAG9	-1.41043	0.014487	0.424122	up	1128
WDFY4	-1.40122	0.01451	0.424122	up	1129
CABIN1	-1.26977	0.014531	0.424122	up	1130
FAHD2A	-1.24751	0.014527	0.424122	up	1131
COMMD4	1.22662	0.014544	0.424122	down	1132
NDST1	-1.22195	0.014522	0.424122	up	1133
DDX56	1.21401	0.014486	0.424122	down	1134
FANCG	1.26497	0.014556	0.424188	down	1135
NAA40	1.23309	0.014579	0.424607	down	1136
CCDC23	1.43226	0.014594	0.424758	down	1137
KIAA0100	1.20157	0.014619	0.424975	down	1138
SMAD6	-1.44429	0.014658	0.425565	up	1139
ANKLE2	1.30601	0.014651	0.425565	down	1140
KIF2C	1.8369	0.014763	0.427683	down	1141
ALOX5	-1.59545	0.014769	0.427683	up	1142
TUBB4B	1.37893	0.014782	0.427683	down	1143
EPHB2	1.25768	0.014786	0.427683	down	1144
LIFR	-1.62435	0.014803	0.42771	up	1145
ALOX15B	-2.04169	0.014926	0.428131	up	1146
IGF2BP2	2.0086	0.014912	0.428131	down	1147
PCDHB8	1.84286	0.014922	0.428131	down	1148
RBMS3	-1.69018	0.014905	0.428131	up	1149
TUBB3	1.48931	0.014867	0.428131	down	1150
NRAS	1.30682	0.014965	0.428131	down	1151
ING1	1.30466	0.014892	0.428131	down	1152
DNASE2B	-1.29107	0.014921	0.428131	up	1153
DUT	1.24905	0.014842	0.428131	down	1154
CYTH3	-1.23736	0.014884	0.428131	up	1155
NEK9	-1.22426	0.014844	0.428131	up	1156
TGFB2	-1.20382	0.01497	0.428131	up	1157
PITX1	2.16119	0.015014	0.428696	down	1158
GNG2	-1.61733	0.015024	0.428717	up	1159
GUCY1A3	-1.68119	0.015067	0.428874	up	1160
FRMD4B	-1.31588	0.015059	0.428874	up	1161
PPM1E	-1.25142	0.015059	0.428874	up	1162
---	-1.57176	0.015134	0.430004	up	1163
SOBP	-1.47201	0.015142	0.430004	up	1164
PTGS1	-1.39075	0.015116	0.430004	up	1165
CNKSR2	-1.4123	0.015179	0.430008	up	1166
INPP4B	2.14852	0.015213	0.430217	down	1167
ALOX15B	-1.77134	0.015259	0.430217	up	1168
CREBL2	-1.58395	0.015252	0.430217	up	1169
TRAF3IP1	1.38122	0.015244	0.430217	down	1170
CTBP2	1.29265	0.015232	0.430217	down	1171
RNASE4	-1.98648	0.015295	0.430537	up	1172
UTRN	-1.29215	0.015301	0.430537	up	1173
STOM	-1.41384	0.015379	0.430648	up	1174
LOC100134361	-1.32977	0.015341	0.430648	up	1175
LMF1	-1.32737	0.015351	0.430648	up	1176
GPS1	1.27379	0.015337	0.430648	down	1177
PRDM11	-1.25113	0.015388	0.430648	up	1178
S100A11	1.25024	0.015372	0.430648	down	1179
SRD5A2	-1.22303	0.015383	0.430648	up	1180
ENOPH1	1.22256	0.015327	0.430648	down	1181
---	-1.20227	0.015383	0.430648	up	1182
PRRC1	-1.27267	0.015409	0.430969	up	1183
ARHGEF6	-1.67505	0.01547	0.431223	up	1184
---	-1.2498	0.015474	0.431223	up	1185
INTS6	1.24186	0.01547	0.431223	down	1186
EHBP1L1	1.22152	0.01547	0.431223	down	1187
CCNA2	2.17401	0.01585	0.43189	down	1188
---	-2.11851	0.015846	0.43189	up	1189
CCNB2	2.09828	0.015629	0.43189	down	1190
SLC24A3	-1.83745	0.015527	0.43189	up	1191
GUCY1A3	-1.62377	0.015747	0.43189	up	1192
FEN1	1.58508	0.015808	0.43189	down	1193
KLB	-1.5612	0.015579	0.43189	up	1194
ADAMTS5	-1.55414	0.015799	0.43189	up	1195
ARHGAP6	-1.54919	0.015777	0.43189	up	1196
ADAMTS5	-1.50426	0.015692	0.43189	up	1197
---	-1.40853	0.015675	0.43189	up	1198
SNRPB	1.35597	0.015811	0.43189	down	1199
MRPL12	1.33642	0.015828	0.43189	down	1200
FXR1	1.28601	0.01581	0.43189	down	1201
IQSEC1	-1.28573	0.015585	0.43189	up	1202
RECQL4	1.28524	0.015802	0.43189	down	1203
RALA	1.28247	0.015573	0.43189	down	1204
AC007551.3	1.25327	0.015783	0.43189	down	1205
C20orf195	1.23898	0.01581	0.43189	down	1206
TSPAN18	-1.22717	0.015686	0.43189	up	1207
PLXNA2	-1.38054	0.015869	0.432032	up	1208
NPLOC4	1.20521	0.015886	0.432095	down	1209
TBC1D24	-1.47625	0.015902	0.432292	up	1210
SUSD2	-2.61641	0.016651	0.432301	up	1211
COL4A3	-2.1588	0.016676	0.432301	up	1212
HLA-DPA1	-1.94062	0.016326	0.432301	up	1213
RNASE4	-1.85361	0.016283	0.432301	up	1214
CYSLTR1	-1.84991	0.016573	0.432301	up	1215
BRIP1	1.84959	0.01631	0.432301	down	1216
CD207	-1.8341	0.016913	0.432301	up	1217
CYP39A1	1.74965	0.01671	0.432301	down	1218
TMEM37	-1.74744	0.016383	0.432301	up	1219
DTL	1.70028	0.016802	0.432301	down	1220
EZH2	1.68973	0.016716	0.432301	down	1221
MEF2C	-1.6192	0.016351	0.432301	up	1222
BCL2	-1.61728	0.016489	0.432301	up	1223
SDC2	-1.61428	0.016882	0.432301	up	1224
TMEM37	-1.59654	0.016881	0.432301	up	1225
CYB5A	-1.59132	0.016843	0.432301	up	1226
C3orf67	1.56878	0.016392	0.432301	down	1227
C14orf132	-1.5644	0.016961	0.432301	up	1228
FST	-1.54084	0.015912	0.432301	up	1229
CDC25A	1.49904	0.016467	0.432301	down	1230
MYLIP	-1.4785	0.016087	0.432301	up	1231
ABCA4	-1.4727	0.016059	0.432301	up	1232
GGT1	-1.47224	0.016754	0.432301	up	1233
DNM3	-1.47142	0.016184	0.432301	up	1234
L3MBTL3	1.46837	0.016877	0.432301	down	1235
GOLM1	1.45301	0.016077	0.432301	down	1236
C4orf48	1.44413	0.016311	0.432301	down	1237
SNHG12	-1.4355	0.016331	0.432301	up	1238
IGIP	-1.42947	0.016922	0.432301	up	1239
LINC00324	-1.42049	0.016677	0.432301	up	1240
PSIP1	1.41662	0.016403	0.432301	down	1241
CD84	-1.41386	0.0161	0.432301	up	1242
DAPK2	-1.40917	0.016952	0.432301	up	1243
AVL9	1.40895	0.016434	0.432301	down	1244
SLC39A8	-1.40272	0.015962	0.432301	up	1245
MGC32805	-1.3991	0.016931	0.432301	up	1246
C20orf24	1.36668	0.016283	0.432301	down	1247
FAM184A	-1.36604	0.016789	0.432301	up	1248
FXR1	1.36506	0.016136	0.432301	down	1249
TMEM116	-1.36252	0.016526	0.432301	up	1250
SENP5	1.34132	0.01686	0.432301	down	1251
DDX11	1.33902	0.01685	0.432301	down	1252
WDFY3	1.33594	0.016112	0.432301	down	1253
STK36	1.32933	0.016941	0.432301	down	1254
SMARCAL1	1.32503	0.016475	0.432301	down	1255
RPL15	-1.32054	0.016604	0.432301	up	1256
HRAS	1.31555	0.016129	0.432301	down	1257
AGER	-1.31339	0.016491	0.432301	up	1258
RQCD1	1.30879	0.016881	0.432301	down	1259
CPSF3L	1.30798	0.016317	0.432301	down	1260
ALKBH2	1.30494	0.016517	0.432301	down	1261
TESPA1	-1.30465	0.016559	0.432301	up	1262
STK36	1.29951	0.016189	0.432301	down	1263
ATIC	1.28993	0.01624	0.432301	down	1264
ABCD3	-1.28938	0.015979	0.432301	up	1265
SYNJ1	-1.28905	0.016174	0.432301	up	1266
WDR89	-1.2884	0.016926	0.432301	up	1267
LINC00857	1.28711	0.016954	0.432301	down	1268
---	-1.28627	0.016464	0.432301	up	1269
---	-1.28376	0.01678	0.432301	up	1270
SNRPA1	1.28202	0.016197	0.432301	down	1271
---	1.26805	0.016484	0.432301	down	1272
C16orf62	-1.26401	0.016073	0.432301	up	1273
ATXN7L3	1.26165	0.016857	0.432301	down	1274
OGT	-1.25536	0.016207	0.432301	up	1275
SLC16A3	1.25426	0.016252	0.432301	down	1276
DCUN1D1	1.25355	0.016293	0.432301	down	1277
---	1.25203	0.016772	0.432301	down	1278
SH3BP5	-1.24875	0.016566	0.432301	up	1279
MTSS1	-1.24764	0.016602	0.432301	up	1280
PAAF1	1.24323	0.016245	0.432301	down	1281
THAP4	1.237	0.01603	0.432301	down	1282
HNRNPC	-1.23354	0.016614	0.432301	up	1283
LOC729966	-1.23131	0.016374	0.432301	up	1284
PCID2	1.22287	0.016948	0.432301	down	1285
MSRB2	1.21795	0.016314	0.432301	down	1286
IKZF1	-1.20957	0.016344	0.432301	up	1287
WBSCR17	-1.2027	0.016091	0.432301	up	1288
TMEM234	1.20213	0.016334	0.432301	down	1289
SORBS2	-1.20026	0.01671	0.432301	up	1290
LOC100507316	-1.20013	0.016038	0.432301	up	1291
OTTHUMG00000031784	-1.20001	0.016894	0.432301	up	1292
HLA-DRB1	-1.62102	0.017084	0.432313	up	1293
GGT1	-1.4905	0.017121	0.432313	up	1294
CEP152	1.39055	0.017013	0.432313	down	1295
MRGBP	1.38313	0.017029	0.432313	down	1296
CTBP2	1.33089	0.017148	0.432313	down	1297
PTGS1	-1.31203	0.01699	0.432313	up	1298
HSPE1	1.30234	0.017088	0.432313	down	1299
LCT	-1.27283	0.017105	0.432313	up	1300
RQCD1	1.39011	0.017174	0.432756	down	1301
TES	1.44261	0.017187	0.432836	down	1302
ADCK3	-1.36336	0.01723	0.433031	up	1303
RGS16	-1.34775	0.017239	0.433031	up	1304
---	-1.29888	0.017228	0.433031	up	1305
PLXNA2	-1.59799	0.017316	0.433166	up	1306
H2AFX	1.45178	0.01731	0.433166	down	1307
TRAK2	-1.37755	0.017315	0.433166	up	1308
CDKN1C	1.37278	0.017321	0.433166	down	1309
SPATA7	-1.31325	0.017307	0.433166	up	1310
KPNB1	1.20884	0.017275	0.433166	down	1311
HOXD1	-2.3644	0.017341	0.433431	up	1312
UTRN	-1.40836	0.017408	0.433551	up	1313
GPR146	-1.3069	0.017412	0.433551	up	1314
BTBD9	-1.3049	0.01739	0.433551	up	1315
MGC40069	-1.20226	0.01742	0.433551	up	1316
GIMAP1	-1.45677	0.017435	0.433675	up	1317
FBXO9	-1.38052	0.017463	0.433695	up	1318
---	-1.32912	0.017448	0.433695	up	1319
CACHD1	-2.09152	0.017611	0.433874	up	1320
MAF	-1.69646	0.01753	0.433874	up	1321
NCAPG2	1.60523	0.017534	0.433874	down	1322
CLDN8	-1.47878	0.017623	0.433874	up	1323
ARL6IP6	1.47368	0.017554	0.433874	down	1324
SBNO2	1.38698	0.017548	0.433874	down	1325
ACOT8	1.2902	0.017606	0.433874	down	1326
NCOA5	1.25023	0.017585	0.433874	down	1327
---	1.2293	0.017576	0.433874	down	1328
CX3CR1	-2.16795	0.017663	0.43424	up	1329
CYP27A1	-1.33724	0.017693	0.434764	up	1330
CENPA	2.02813	0.017915	0.436057	down	1331
RTN1	-1.46563	0.017912	0.436057	up	1332
KPNA2	1.42605	0.017879	0.436057	down	1333
KL	-1.38941	0.017834	0.436057	up	1334
MSI2	1.37315	0.017771	0.436057	down	1335
ACMSD	-1.33607	0.017813	0.436057	up	1336
PEX13	1.31907	0.017941	0.436057	down	1337
C11orf84	1.2915	0.017792	0.436057	down	1338
LSG1	1.28045	0.017868	0.436057	down	1339
SEC61A2	1.21738	0.017821	0.436057	down	1340
ATG2B	-1.22529	0.017979	0.436705	up	1341
---	-1.4549	0.017988	0.436711	up	1342
TOP2A	2.25313	0.018208	0.436931	down	1343
RTN1	-2.07313	0.018249	0.436931	up	1344
LOC101060347	-2.03982	0.018081	0.436931	up	1345
OIP5	1.76459	0.018233	0.436931	down	1346
POLQ	1.57214	0.01813	0.436931	down	1347
GIMAP1	-1.54953	0.018226	0.436931	up	1348
TFCP2L1	-1.49991	0.018203	0.436931	up	1349
CDH5	-1.43748	0.018251	0.436931	up	1350
FAM78A	-1.35087	0.01814	0.436931	up	1351
SCARF1	-1.30682	0.018079	0.436931	up	1352
DUT	1.30087	0.018061	0.436931	down	1353
EXOSC3	1.29702	0.0181	0.436931	down	1354
SLC46A1	-1.29672	0.018065	0.436931	up	1355
LOC100506248	1.27373	0.018209	0.436931	down	1356
C9orf114	1.24039	0.01822	0.436931	down	1357
FGFR1	-1.2026	0.018172	0.436931	up	1358
B4GALT6	1.96186	0.018287	0.437367	down	1359
GINS4	1.24198	0.018288	0.437367	down	1360
ZNF385B	-2.96436	0.018627	0.437374	up	1361
TOP2A	2.04699	0.018756	0.437374	down	1362
AURKB	2.0174	0.018475	0.437374	down	1363
MGP	-1.96391	0.018818	0.437374	up	1364
PHLDA1	1.91915	0.018512	0.437374	down	1365
CDC6	1.91892	0.018318	0.437374	down	1366
AFF3	-1.78826	0.018703	0.437374	up	1367
E2F8	1.77819	0.018728	0.437374	down	1368
HENMT1	1.70773	0.01873	0.437374	down	1369
TK1	1.6443	0.018783	0.437374	down	1370
ARHGDIB	-1.62607	0.018378	0.437374	up	1371
NTN4	-1.60363	0.018342	0.437374	up	1372
PLAUR	1.54417	0.018733	0.437374	down	1373
KPNA2	1.52453	0.018634	0.437374	down	1374
KIF3C	1.51209	0.018939	0.437374	down	1375
UBE2E3	1.41471	0.018808	0.437374	down	1376
TBC1D7	1.40974	0.018545	0.437374	down	1377
CREBL2	-1.4047	0.018974	0.437374	up	1378
DNAJC5B	-1.40241	0.018689	0.437374	up	1379
TLE1	1.38135	0.018907	0.437374	down	1380
PTEN	-1.37288	0.018626	0.437374	up	1381
DOK4	-1.36761	0.018768	0.437374	up	1382
ZMYM6	-1.357	0.018505	0.437374	up	1383
AP4S1	-1.3494	0.018884	0.437374	up	1384
TRAM1	-1.32976	0.018669	0.437374	up	1385
EGFR	-1.30776	0.018322	0.437374	up	1386
LSG1	1.29934	0.018846	0.437374	down	1387
SNRPB	1.29933	0.01888	0.437374	down	1388
B3GAT3	1.29048	0.018836	0.437374	down	1389
DDX11	1.2883	0.018815	0.437374	down	1390
---	-1.2705	0.01866	0.437374	up	1391
GAB2	-1.2579	0.01871	0.437374	up	1392
EPHB2	1.25577	0.018653	0.437374	down	1393
COPS8	1.25037	0.018823	0.437374	down	1394
PRPF19	1.25037	0.01877	0.437374	down	1395
LIN7A	-1.24123	0.018931	0.437374	up	1396
SASS6	1.24042	0.018551	0.437374	down	1397
BCL11A	-1.2354	0.01865	0.437374	up	1398
GATC	1.23423	0.018321	0.437374	down	1399
MLLT4	1.23015	0.018638	0.437374	down	1400
---	-1.22358	0.018928	0.437374	up	1401
RNMTL1	1.22268	0.018373	0.437374	down	1402
EPHB6	-1.21125	0.01849	0.437374	up	1403
ARPP19	1.20484	0.018484	0.437374	down	1404
SLC19A1	1.20081	0.018863	0.437374	down	1405
SPC25	2.13321	0.019151	0.437609	down	1406
COMP	-1.99802	0.019345	0.437609	up	1407
LAMP3	-1.8658	0.019385	0.437609	up	1408
HLA-DRA	-1.76709	0.019059	0.437609	up	1409
CDC25C	1.7505	0.019167	0.437609	down	1410
NUPR1	-1.62978	0.01903	0.437609	up	1411
MYLIP	-1.5696	0.019105	0.437609	up	1412
PPP2R1B	1.54825	0.019347	0.437609	down	1413
MYEF2	1.52028	0.019282	0.437609	down	1414
LMBR1	1.51775	0.019383	0.437609	down	1415
B3GALT2	-1.48087	0.019428	0.437609	up	1416
CREBL2	-1.47957	0.019366	0.437609	up	1417
DBF4	1.45202	0.019394	0.437609	down	1418
TMEM220	-1.43336	0.019139	0.437609	up	1419
FBXO11	1.3725	0.019287	0.437609	down	1420
CHAF1A	1.36777	0.019268	0.437609	down	1421
POLE	1.36585	0.019273	0.437609	down	1422
---	-1.36513	0.019227	0.437609	up	1423
PRSS23	1.35566	0.019166	0.437609	down	1424
EGFR	-1.34394	0.019219	0.437609	up	1425
SRPK1	1.3345	0.019409	0.437609	down	1426
ARHGAP4	1.32059	0.019276	0.437609	down	1427
SACM1L	-1.30729	0.019098	0.437609	up	1428
EP400NL	1.29614	0.019445	0.437609	down	1429
SERF1A	1.28686	0.019097	0.437609	down	1430
---	1.28393	0.019392	0.437609	down	1431
N4BP2L1	-1.27421	0.019254	0.437609	up	1432
STRN4	1.2733	0.019255	0.437609	down	1433
---	-1.27253	0.019438	0.437609	up	1434
ENDOV	1.27237	0.019193	0.437609	down	1435
---	-1.25812	0.019389	0.437609	up	1436
LOC100506248	1.25353	0.019014	0.437609	down	1437
---	-1.24037	0.019058	0.437609	up	1438
RPL22	-1.23598	0.01914	0.437609	up	1439
MPP2	1.21719	0.019154	0.437609	down	1440
SLC39A8	-1.20963	0.019391	0.437609	up	1441
ATG14	-1.2035	0.019194	0.437609	up	1442
LETMD1	-1.29918	0.019532	0.438308	up	1443
RNASE2	-1.27607	0.019588	0.438308	up	1444
MAPK7	1.2024	0.019564	0.438308	down	1445
HLA-DPB1	-1.8462	0.019626	0.438913	up	1446
F13A1	-1.90577	0.019636	0.438925	up	1447
PARP8	-1.41892	0.019666	0.439176	up	1448
CEP55	2.01212	0.019739	0.439906	down	1449
HLA-DMB	-1.75682	0.019765	0.439906	up	1450
OTTHUMG00000160053	-1.43861	0.019737	0.439906	up	1451
KIFC1	1.37079	0.019762	0.439906	down	1452
ERG	-1.57397	0.019775	0.439937	up	1453
ACTG1P4	-1.77463	0.019863	0.440206	up	1454
SOX6	-1.38522	0.019847	0.440206	up	1455
MIR4680	-1.31897	0.019832	0.440206	up	1456
SIDT2	-1.25969	0.019845	0.440206	up	1457
S100A11P1	1.22524	0.019829	0.440206	down	1458
COPS8	1.27336	0.019902	0.440282	down	1459
CLEC1A	-1.23904	0.019904	0.440282	up	1460
TFEC	-1.68083	0.019981	0.440935	up	1461
NFIA	-1.50819	0.019958	0.440935	up	1462
PPP1R14B	1.4429	0.019974	0.440935	down	1463
CD34	-1.2243	0.019951	0.440935	up	1464
NAPSB	-1.96656	0.020024	0.44139	up	1465
CYS1	-1.47593	0.020053	0.44167	up	1466
HMGA1	1.72063	0.020083	0.441905	down	1467
RQCD1	1.36861	0.020149	0.441905	down	1468
DNPEP	1.2624	0.020147	0.441905	down	1469
WDR77	1.24587	0.020107	0.441905	down	1470
ADCY2	1.2358	0.020125	0.441905	down	1471
TCEB3	-1.22409	0.02009	0.441905	up	1472
CDCA5	1.7224	0.020228	0.442414	down	1473
TNIK	-1.55829	0.020231	0.442414	up	1474
RGS13	-1.28484	0.02022	0.442414	up	1475
DPP3	1.213	0.020238	0.442414	down	1476
AZI2	1.36687	0.020248	0.442421	down	1477
UBE2T	1.66638	0.020291	0.442813	down	1478
PPP3R1	1.23091	0.020292	0.442813	down	1479
SNX30	-1.43652	0.020373	0.442902	up	1480
OGT	-1.37294	0.02037	0.442902	up	1481
YWHAZ	1.24974	0.020375	0.442902	down	1482
HNRNPL	1.24383	0.020359	0.442902	down	1483
STAM2	-1.20407	0.020346	0.442902	up	1484
PRAME	2.78776	0.020544	0.443066	down	1485
EPHA3	-2.0659	0.020427	0.443066	up	1486
CCNA2	1.88627	0.020444	0.443066	down	1487
LINC00341	-1.63614	0.020438	0.443066	up	1488
MARCO	-1.60405	0.020537	0.443066	up	1489
---	-1.46507	0.020428	0.443066	up	1490
UGT2B15	-1.43599	0.020459	0.443066	up	1491
SNX7	1.32949	0.020508	0.443066	down	1492
ULK1	1.21013	0.02052	0.443066	down	1493
CLEC2D	-1.20251	0.020508	0.443066	up	1494
RPP25	1.48876	0.020578	0.443387	down	1495
CMAHP	-1.79509	0.02065	0.443929	up	1496
GABPB1	1.36081	0.020689	0.443929	down	1497
SEC63	-1.34209	0.020682	0.443929	up	1498
C6orf48	-1.31433	0.020675	0.443929	up	1499
DPYSL2	-1.56632	0.020736	0.44451	up	1500
SEMA3A	2.08428	0.020771	0.444677	down	1501
P2RY12	-1.40892	0.020796	0.444677	up	1502
SLC25A39	1.31909	0.020796	0.444677	down	1503
ABCF2	1.21131	0.020761	0.444677	down	1504
FCER1A	-2.45206	0.020865	0.444759	up	1505
KCNJ15	-2.403	0.020918	0.444759	up	1506
BUB1	1.7975	0.020932	0.444759	down	1507
CCNE1	1.751	0.020823	0.444759	down	1508
LOC101060681	-1.43721	0.020892	0.444759	up	1509
TUBB	1.38866	0.020885	0.444759	down	1510
CLK4	-1.38398	0.020839	0.444759	up	1511
HDGF	1.35543	0.020935	0.444759	down	1512
CENPM	1.49349	0.021019	0.445009	down	1513
FAM65B	-1.30898	0.020986	0.445009	up	1514
GPRIN1	1.2584	0.021006	0.445009	down	1515
LSM14B	1.24062	0.021022	0.445009	down	1516
PHF12	1.25625	0.021065	0.445104	down	1517
PAK2	1.23534	0.021043	0.445104	down	1518
TLK2	1.22393	0.021058	0.445104	down	1519
PFN2	1.68846	0.021173	0.445118	down	1520
PRTFDC1	1.56945	0.021099	0.445118	down	1521
E2F3	1.41257	0.021194	0.445118	down	1522
TCEAL1	-1.32527	0.021105	0.445118	up	1523
C6orf170	1.30461	0.021194	0.445118	down	1524
TMEM223	1.20437	0.021144	0.445118	down	1525
HSPB7	-1.2468	0.02124	0.445672	up	1526
C14orf64	-1.20269	0.021277	0.44605	up	1527
GGT1	-1.4288	0.021328	0.446516	up	1528
OGT	-1.20756	0.021326	0.446516	up	1529
FPGT	1.23433	0.021344	0.446606	down	1530
CCR6	-1.59669	0.021418	0.446993	up	1531
RORA	-1.53169	0.021401	0.446993	up	1532
QTRTD1	1.32087	0.021456	0.446993	down	1533
DVL3	1.20246	0.02143	0.446993	down	1534
NUFIP1	1.30371	0.021478	0.447252	down	1535
IRS1	1.64294	0.02152	0.447269	down	1536
KCNJ2	-1.47513	0.021499	0.447269	up	1537
RAC1	1.20957	0.021519	0.447269	down	1538
LOC100505555	-1.35642	0.021579	0.447547	up	1539
PRPF40A	1.22123	0.021571	0.447547	down	1540
IGSF21	-1.20413	0.021567	0.447547	up	1541
ZNF827	1.27465	0.02164	0.448315	down	1542
FOXN3	-1.2376	0.021645	0.448315	up	1543
C4orf21	1.54302	0.021711	0.448557	down	1544
FCRLA	-1.37806	0.021689	0.448557	up	1545
CHAF1A	1.34147	0.021685	0.448557	down	1546
SLC25A10	1.27345	0.021715	0.448557	down	1547
DSG2	1.59417	0.021755	0.448748	down	1548
NCOA4	-1.24771	0.02175	0.448748	up	1549
ARID4A	-1.24513	0.021807	0.448748	up	1550
SLC27A1	-1.23021	0.021812	0.448748	up	1551
MDK	1.94024	0.021949	0.449391	down	1552
SLCO2B1	-1.43829	0.021967	0.449391	up	1553
DDX11	1.33009	0.021884	0.449391	down	1554
DCUN1D5	-1.2733	0.021915	0.449391	up	1555
IQSEC2	1.25656	0.021954	0.449391	down	1556
IRS1	1.90298	0.022059	0.449801	down	1557
NUSAP1	1.69907	0.022025	0.449801	down	1558
ITGA4	-1.60119	0.022079	0.449801	up	1559
B4GALT1	-1.37503	0.02211	0.449801	up	1560
PLCE1	-1.30972	0.022011	0.449801	up	1561
MAGI1	-1.29977	0.022086	0.449801	up	1562
CNPY2	1.23048	0.022109	0.449801	down	1563
TMEM79	1.34052	0.022146	0.450051	down	1564
MYH11	-1.8051	0.022311	0.450513	up	1565
CYB5A	-1.58898	0.022323	0.450513	up	1566
CGNL1	-1.51713	0.022188	0.450513	up	1567
CABLES1	-1.45958	0.022314	0.450513	up	1568
PDIK1L	-1.44788	0.022252	0.450513	up	1569
ZNF264	-1.36436	0.022314	0.450513	up	1570
CDKL1	-1.32137	0.022313	0.450513	up	1571
MINA	1.27794	0.022329	0.450513	down	1572
HNRNPL	1.27406	0.022197	0.450513	down	1573
CYB5A	-1.27191	0.022332	0.450513	up	1574
---	-1.24355	0.022318	0.450513	up	1575
ADRB2	-1.81898	0.022351	0.450514	up	1576
TARP	-1.69416	0.022351	0.450514	up	1577
GPR64	-1.73966	0.022506	0.450621	up	1578
NCF2	-1.66012	0.022441	0.450621	up	1579
C1QTNF7	-1.56813	0.022502	0.450621	up	1580
STOM	-1.50905	0.022489	0.450621	up	1581
TUBB	1.39515	0.022501	0.450621	down	1582
NR3C1	-1.30579	0.022521	0.450621	up	1583
STX3	1.29731	0.02249	0.450621	down	1584
LINC00622	-1.23003	0.022396	0.450621	up	1585
EIF4A1	1.22925	0.022518	0.450621	down	1586
CD84	-1.26405	0.022567	0.450796	up	1587
NAAA	-1.21026	0.022568	0.450796	up	1588
CEBPA	-1.76915	0.022671	0.45121	up	1589
PHLDA1	1.75954	0.022662	0.45121	down	1590
COLEC12	-1.73429	0.022695	0.45121	up	1591
---	1.70817	0.022732	0.45121	down	1592
FCN1	-1.69442	0.022758	0.45121	up	1593
QKI	-1.67155	0.022693	0.45121	up	1594
CISH	-1.42514	0.022754	0.45121	up	1595
DNAJC14	1.40402	0.022764	0.45121	down	1596
DTNA	1.29227	0.022703	0.45121	down	1597
---	1.28405	0.022617	0.45121	down	1598
FAM131A	1.28331	0.022623	0.45121	down	1599
ZMYM2	1.24486	0.022763	0.45121	down	1600
LMBRD2	-1.22282	0.022612	0.45121	up	1601
MAN1B1	1.21566	0.022695	0.45121	down	1602
NDUFS6	1.21003	0.022732	0.45121	down	1603
ANKRD46	-1.25401	0.022792	0.451367	up	1604
ZNF385B	-2.96446	0.022917	0.45145	up	1605
TFCP2L1	-2.09726	0.023483	0.45145	up	1606
PDZD2	-2.05067	0.022862	0.45145	up	1607
GTSE1	1.98151	0.024173	0.45145	down	1608
CLEC4A	-1.94323	0.024232	0.45145	up	1609
VEPH1	-1.90262	0.02296	0.45145	up	1610
ECM2	-1.8692	0.023424	0.45145	up	1611
GGTA1P	-1.82614	0.024231	0.45145	up	1612
IL17RD	1.74201	0.023035	0.45145	down	1613
CPM	-1.70046	0.024016	0.45145	up	1614
HLA-DRB1	-1.67651	0.023376	0.45145	up	1615
B4GALT5	1.67245	0.024077	0.45145	down	1616
METTL7A	-1.62867	0.023987	0.45145	up	1617
ZEB1-AS1	1.59912	0.023496	0.45145	down	1618
GPC3	-1.56404	0.02354	0.45145	up	1619
PMP22	-1.55363	0.023539	0.45145	up	1620
PPFIBP2	-1.54897	0.023841	0.45145	up	1621
KIF18A	1.5439	0.023919	0.45145	down	1622
CYYR1	-1.54291	0.024225	0.45145	up	1623
RFC4	1.51746	0.02365	0.45145	down	1624
ENTPD1	-1.51302	0.02427	0.45145	up	1625
TEK	-1.50198	0.023971	0.45145	up	1626
IFRD1	1.50079	0.023788	0.45145	down	1627
---	-1.4924	0.02354	0.45145	up	1628
DDR2	-1.48984	0.023887	0.45145	up	1629
MBNL3	-1.46146	0.02296	0.45145	up	1630
TMEM130	-1.46056	0.022937	0.45145	up	1631
EMB	-1.45327	0.024196	0.45145	up	1632
PALMD	-1.44004	0.023004	0.45145	up	1633
ENTPD1	-1.43987	0.023391	0.45145	up	1634
CLEC12A	-1.43815	0.023407	0.45145	up	1635
TBC1D8B	-1.43403	0.023605	0.45145	up	1636
SORD	1.43376	0.022911	0.45145	down	1637
ENTPD1	-1.42294	0.022924	0.45145	up	1638
CEP41	1.41754	0.023816	0.45145	down	1639
EIF3F	-1.41305	0.02316	0.45145	up	1640
GSPT1	-1.40816	0.023689	0.45145	up	1641
CLDN6	-1.40722	0.023689	0.45145	up	1642
JAZF1	-1.40197	0.023723	0.45145	up	1643
PPM1K	-1.39266	0.023487	0.45145	up	1644
ARRB1	-1.38582	0.02409	0.45145	up	1645
SALL2	-1.38044	0.024045	0.45145	up	1646
WWC1	-1.37815	0.023663	0.45145	up	1647
TEP1	-1.37553	0.023434	0.45145	up	1648
PTEN	-1.37525	0.023461	0.45145	up	1649
XPNPEP3	-1.36935	0.023748	0.45145	up	1650
POC1A	1.36768	0.023248	0.45145	down	1651
CD96	-1.36167	0.023189	0.45145	up	1652
C3orf37	1.35955	0.02401	0.45145	down	1653
PPP2R5E	-1.35328	0.023501	0.45145	up	1654
FADD	1.34958	0.023747	0.45145	down	1655
WDR5	1.33846	0.023117	0.45145	down	1656
TRAM1	-1.32842	0.024109	0.45145	up	1657
---	1.3238	0.02391	0.45145	down	1658
LOC284926	1.32318	0.023907	0.45145	down	1659
DDX27	1.31692	0.024218	0.45145	down	1660
C8orf44-SGK3	-1.31658	0.023029	0.45145	up	1661
GSG2	1.31614	0.023052	0.45145	down	1662
PAPSS2	-1.31438	0.023623	0.45145	up	1663
PPAPDC2	1.3129	0.023469	0.45145	down	1664
MID2	-1.30056	0.02425	0.45145	up	1665
WDR91	-1.29956	0.024251	0.45145	up	1666
CDS2	-1.29348	0.024114	0.45145	up	1667
GPN1	1.29347	0.022898	0.45145	down	1668
NEK3	1.2918	0.023604	0.45145	down	1669
FAM101B	-1.28855	0.023582	0.45145	up	1670
GJA5	-1.28185	0.023286	0.45145	up	1671
KCTD13	1.28064	0.023105	0.45145	down	1672
---	-1.2785	0.02348	0.45145	up	1673
TNPO1	1.27462	0.023858	0.45145	down	1674
UBTF	1.27002	0.024219	0.45145	down	1675
ZNF132	-1.26588	0.022996	0.45145	up	1676
NCBP2-AS2	1.265	0.024095	0.45145	down	1677
MTPAP	1.26477	0.023092	0.45145	down	1678
ARF5	1.26244	0.02332	0.45145	down	1679
SSNA1	1.25978	0.022886	0.45145	down	1680
TNRC6B	-1.25457	0.023964	0.45145	up	1681
CXorf24	1.25286	0.022835	0.45145	down	1682
OTTHUMG00000175555	-1.25168	0.023105	0.45145	up	1683
CEBPB	1.24282	0.024173	0.45145	down	1684
ACAD9	1.23943	0.023463	0.45145	down	1685
RIMS2	1.23596	0.02402	0.45145	down	1686
---	1.23537	0.024073	0.45145	down	1687
SYNCRIP	1.23252	0.023203	0.45145	down	1688
MKL2	-1.23224	0.024264	0.45145	up	1689
---	-1.22186	0.023851	0.45145	up	1690
---	-1.21888	0.024014	0.45145	up	1691
NICN1	-1.21216	0.023188	0.45145	up	1692
SH3BP5-AS1	-1.21179	0.024265	0.45145	up	1693
CCNJ	1.2102	0.023869	0.45145	down	1694
MAP6	-1.20823	0.0233	0.45145	up	1695
HERC1	-1.2079	0.024196	0.45145	up	1696
DTYMK	1.20355	0.023671	0.45145	down	1697
DCLRE1C	1.20352	0.023321	0.45145	down	1698
FGF5	1.20055	0.023823	0.45145	down	1699
COQ4	1.42991	0.024286	0.45157	down	1700
C1orf116	-3.23879	0.026365	0.452062	up	1701
COCH	2.65963	0.02537	0.452062	down	1702
CPA3	-2.60761	0.025875	0.452062	up	1703
ZNF385B	-2.27289	0.025667	0.452062	up	1704
CDKL2	-2.12891	0.026171	0.452062	up	1705
CLIC3	-2.04264	0.025902	0.452062	up	1706
DLGAP5	2.03162	0.025232	0.452062	down	1707
PHLDA1	1.98473	0.025297	0.452062	down	1708
SORBS1	-1.96333	0.025242	0.452062	up	1709
CCR2	-1.88839	0.026462	0.452062	up	1710
CD52	-1.85723	0.024837	0.452062	up	1711
GTSE1	1.82185	0.026085	0.452062	down	1712
PENK	-1.8152	0.026169	0.452062	up	1713
P2RY12	-1.79533	0.026109	0.452062	up	1714
CDCA2	1.74738	0.026227	0.452062	down	1715
KIF15	1.74094	0.025712	0.452062	down	1716
HLA-DRA	-1.73867	0.02499	0.452062	up	1717
ACADSB	-1.73687	0.025904	0.452062	up	1718
SPAG5	1.72623	0.025937	0.452062	down	1719
GINS2	1.71949	0.025677	0.452062	down	1720
GIMAP1	-1.70437	0.024994	0.452062	up	1721
ALOX5	-1.69795	0.026142	0.452062	up	1722
PRELP	-1.69417	0.025829	0.452062	up	1723
BRCA1	1.65156	0.025147	0.452062	down	1724
TMPO	1.62363	0.025865	0.452062	down	1725
NEGR1	-1.62028	0.026445	0.452062	up	1726
CLEC7A	-1.61763	0.026368	0.452062	up	1727
TBX5-AS1	-1.61685	0.025535	0.452062	up	1728
HLA-DMA	-1.60645	0.025218	0.452062	up	1729
RAI2	-1.60582	0.025475	0.452062	up	1730
MYLIP	-1.59042	0.025853	0.452062	up	1731
C10orf128	-1.5896	0.025192	0.452062	up	1732
BTG2	-1.57768	0.024813	0.452062	up	1733
FAM64A	1.55396	0.024555	0.452062	down	1734
LRRN3	-1.52395	0.025398	0.452062	up	1735
HLA-DRB6	-1.52087	0.024816	0.452062	up	1736
PCDHB6	1.52025	0.026103	0.452062	down	1737
STRN3	1.51443	0.025483	0.452062	down	1738
---	1.50932	0.025436	0.452062	down	1739
RFC5	1.49166	0.024501	0.452062	down	1740
CLK4	-1.49131	0.024645	0.452062	up	1741
PLXNC1	-1.48616	0.025217	0.452062	up	1742
TREM2	-1.47485	0.024807	0.452062	up	1743
OTTHUMG00000167230	-1.44928	0.024579	0.452062	up	1744
CIITA	-1.44101	0.026022	0.452062	up	1745
KIAA1107	1.43692	0.026153	0.452062	down	1746
JAM2	-1.43673	0.025967	0.452062	up	1747
FER1L4	1.43348	0.02606	0.452062	down	1748
CMTM4	-1.42569	0.024909	0.452062	up	1749
YPEL2	-1.42214	0.025419	0.452062	up	1750
PIK3R1	-1.41621	0.025319	0.452062	up	1751
ZNF114	-1.41215	0.025774	0.452062	up	1752
AUNIP	1.4112	0.025494	0.452062	down	1753
PAPOLA	-1.40718	0.026133	0.452062	up	1754
TPGS2	1.40447	0.025759	0.452062	down	1755
LOC101060681	-1.40167	0.025171	0.452062	up	1756
DIDO1	1.39889	0.026213	0.452062	down	1757
HSD17B4	-1.38739	0.024907	0.452062	up	1758
B3GALT2	-1.38351	0.025411	0.452062	up	1759
AP1S1	1.38135	0.025763	0.452062	down	1760
GABPB1	1.38008	0.024348	0.452062	down	1761
CASP2	1.37955	0.024913	0.452062	down	1762
F8	-1.37684	0.024676	0.452062	up	1763
PFDN2	1.36434	0.024912	0.452062	down	1764
SEPP1	-1.36001	0.024617	0.452062	up	1765
SPSB1	1.35916	0.025599	0.452062	down	1766
DNMT3A	1.34664	0.02617	0.452062	down	1767
PCMTD1	-1.34467	0.026111	0.452062	up	1768
---	-1.34426	0.024979	0.452062	up	1769
CTBP2	1.33734	0.024992	0.452062	down	1770
CDKN1C	1.33599	0.025081	0.452062	down	1771
---	1.33322	0.026294	0.452062	down	1772
FZD7	-1.32613	0.026009	0.452062	up	1773
GPRIN3	-1.32541	0.025286	0.452062	up	1774
RHOC	1.32143	0.026324	0.452062	down	1775
PITX1	1.30936	0.024457	0.452062	down	1776
DBT	-1.30672	0.026274	0.452062	up	1777
DAPK2	-1.30488	0.025063	0.452062	up	1778
---	1.30469	0.025344	0.452062	down	1779
LOC100287515	1.30448	0.025637	0.452062	down	1780
---	-1.30205	0.02453	0.452062	up	1781
CD84	-1.30121	0.025004	0.452062	up	1782
NEDD1	1.3009	0.026102	0.452062	down	1783
C4orf33	1.30064	0.026334	0.452062	down	1784
SH3BGRL	-1.29927	0.024911	0.452062	up	1785
ZBTB7C	-1.29883	0.024428	0.452062	up	1786
ANGPTL1	-1.29386	0.025589	0.452062	up	1787
EXT1	-1.29183	0.024517	0.452062	up	1788
IL6ST	-1.29171	0.025259	0.452062	up	1789
ACCS	-1.29063	0.026014	0.452062	up	1790
AP1AR	1.28817	0.026383	0.452062	down	1791
POLI	-1.28594	0.025856	0.452062	up	1792
STK36	1.2837	0.025071	0.452062	down	1793
ARL16	1.28354	0.025977	0.452062	down	1794
PREP	1.28181	0.02625	0.452062	down	1795
---	-1.28112	0.024551	0.452062	up	1796
LOC100129550	-1.27962	0.025932	0.452062	up	1797
AUH	-1.27631	0.0249	0.452062	up	1798
AGFG1	1.27515	0.024919	0.452062	down	1799
---	-1.27374	0.026081	0.452062	up	1800
CRTAP	-1.27286	0.02495	0.452062	up	1801
TGIF2	1.27188	0.025916	0.452062	down	1802
TADA2A	1.26564	0.025725	0.452062	down	1803
WDR77	1.26554	0.025961	0.452062	down	1804
SLCO3A1	-1.26387	0.025842	0.452062	up	1805
MYH11	-1.26153	0.026324	0.452062	up	1806
CTD-2561B21.11	-1.25888	0.025081	0.452062	up	1807
TRAF6	-1.25859	0.026108	0.452062	up	1808
KDSR	-1.25476	0.025579	0.452062	up	1809
TCF7L2	-1.25269	0.025273	0.452062	up	1810
PSMD12	1.24906	0.024621	0.452062	down	1811
HSPBAP1	1.24821	0.024475	0.452062	down	1812
AASS	-1.24721	0.024508	0.452062	up	1813
PTMA	1.24647	0.024454	0.452062	down	1814
CSNK1D	1.24351	0.024888	0.452062	down	1815
FRMD3	-1.24303	0.024749	0.452062	up	1816
SLC25A29	-1.24079	0.026328	0.452062	up	1817
RPL10A	-1.24064	0.026247	0.452062	up	1818
GNL3	-1.23887	0.025731	0.452062	up	1819
OLIG1	-1.23648	0.025093	0.452062	up	1820
HUS1	1.23375	0.02463	0.452062	down	1821
WDR20	-1.23324	0.025257	0.452062	up	1822
MOV10	1.2322	0.025989	0.452062	down	1823
---	-1.23173	0.025151	0.452062	up	1824
---	-1.22971	0.025111	0.452062	up	1825
TTC28	-1.22954	0.024772	0.452062	up	1826
SERGEF	-1.22839	0.025373	0.452062	up	1827
PTMAP1	1.22344	0.026105	0.452062	down	1828
GSTM3	-1.2234	0.026259	0.452062	up	1829
ZNF34	-1.22148	0.025063	0.452062	up	1830
CA13	-1.2212	0.025312	0.452062	up	1831
UBE2F	1.21882	0.024573	0.452062	down	1832
CTDSPL	-1.21847	0.025615	0.452062	up	1833
RAB11A	1.21808	0.025313	0.452062	down	1834
PDRG1	1.21726	0.025779	0.452062	down	1835
PSMD1	1.21588	0.024869	0.452062	down	1836
CXCR3	-1.21451	0.025997	0.452062	up	1837
FAM199X	1.21359	0.025977	0.452062	down	1838
EIF3B	1.21253	0.026431	0.452062	down	1839
---	-1.21078	0.025211	0.452062	up	1840
---	1.21064	0.02451	0.452062	down	1841
PFDN6	1.20187	0.024831	0.452062	down	1842
RBM4	1.20598	0.026485	0.452175	down	1843
CPM	-2.0564	0.026519	0.452223	up	1844
HLA-DOA	-1.79287	0.026512	0.452223	up	1845
CMAHP	-1.70779	0.026529	0.452223	up	1846
RIOK2	-1.24421	0.026546	0.452223	up	1847
SLC39A8	-1.53465	0.026584	0.452692	up	1848
COPS7B	1.22672	0.026614	0.452882	down	1849
GIMAP7	-1.82722	0.026761	0.452942	up	1850
CPM	-1.77235	0.027384	0.452942	up	1851
GLS	-1.64791	0.027305	0.452942	up	1852
DOCK10	-1.59221	0.027438	0.452942	up	1853
---	-1.56592	0.026691	0.452942	up	1854
CD74	-1.56058	0.0272	0.452942	up	1855
PLEKHG2	1.55438	0.027435	0.452942	down	1856
KITLG	-1.54965	0.027215	0.452942	up	1857
---	-1.53976	0.027158	0.452942	up	1858
FAIM3	-1.50742	0.027406	0.452942	up	1859
GUCY1A3	-1.49704	0.026718	0.452942	up	1860
LOC401068	1.48756	0.027446	0.452942	down	1861
FRY	-1.47875	0.027443	0.452942	up	1862
MIS18A	1.39322	0.027086	0.452942	down	1863
SEC61A2	1.38539	0.027149	0.452942	down	1864
PARVG	-1.38322	0.02735	0.452942	up	1865
PDCD5	1.38298	0.026879	0.452942	down	1866
PDZD2	-1.37968	0.027394	0.452942	up	1867
CD44	-1.37418	0.027004	0.452942	up	1868
MIS18A	1.36528	0.027383	0.452942	down	1869
C17orf100	1.35988	0.027434	0.452942	down	1870
REEP5	-1.3543	0.026831	0.452942	up	1871
---	-1.34176	0.02735	0.452942	up	1872
ZNF430	-1.321	0.026692	0.452942	up	1873
MRPL42	1.31817	0.027015	0.452942	down	1874
VRK2	1.31114	0.026904	0.452942	down	1875
LIMA1	-1.30745	0.027222	0.452942	up	1876
ME3	1.29496	0.027073	0.452942	down	1877
ZMYND19	1.28452	0.027228	0.452942	down	1878
GATA5	-1.2725	0.02724	0.452942	up	1879
ZNF827	1.26882	0.027382	0.452942	down	1880
SUZ12	1.26598	0.027455	0.452942	down	1881
FANCD2	1.26073	0.026938	0.452942	down	1882
DNAJB11	1.257	0.026727	0.452942	down	1883
SPI1	-1.2551	0.026653	0.452942	up	1884
DAZAP1	1.24831	0.026794	0.452942	down	1885
SNRK	-1.24435	0.027212	0.452942	up	1886
EVA1B	1.24331	0.027251	0.452942	down	1887
BOLA2	1.23529	0.027003	0.452942	down	1888
CCT6A	1.23295	0.026883	0.452942	down	1889
EIF4A1	1.22986	0.027315	0.452942	down	1890
FAM160B1	-1.21977	0.027202	0.452942	up	1891
GSPT1	-1.21631	0.0273	0.452942	up	1892
PLEKHJ1	1.21341	0.026635	0.452942	down	1893
PRPF40A	1.20793	0.026776	0.452942	down	1894
RPL15	-1.20499	0.026917	0.452942	up	1895
MAP3K11	1.20134	0.027455	0.452942	down	1896
DYNC2LI1	1.20118	0.026812	0.452942	down	1897
SENP2	1.2597	0.027473	0.452973	down	1898
CSE1L	1.40101	0.027533	0.45327	down	1899
TPP1	-1.28865	0.027536	0.45327	up	1900
FOLR2	-1.47439	0.027578	0.453525	up	1901
ODF2	1.28155	0.027601	0.453745	down	1902
ALPL	-1.87688	0.027643	0.453953	up	1903
ANKRD10	1.29306	0.027702	0.4546	down	1904
ACAP3	1.23511	0.027718	0.454673	down	1905
AGBL5	1.23923	0.027781	0.454924	down	1906
EXOSC8	1.21496	0.027755	0.454924	down	1907
S100B	-2.00966	0.027952	0.455108	up	1908
CDC20	1.96493	0.027995	0.455108	down	1909
FAT4	-1.70172	0.028	0.455108	up	1910
LIPA	-1.6898	0.027827	0.455108	up	1911
LOC728819	1.57047	0.027974	0.455108	down	1912
PPP2R1B	1.55038	0.027922	0.455108	down	1913
GPD1L	-1.46497	0.027978	0.455108	up	1914
TCF3	1.40508	0.027983	0.455108	down	1915
ULBP2	1.26441	0.027854	0.455108	down	1916
C2orf47	1.25223	0.027955	0.455108	down	1917
ADRBK2	-1.21872	0.027951	0.455108	up	1918
IGBP1	-1.20585	0.027936	0.455108	up	1919
KIAA1524	1.63993	0.028104	0.456034	down	1920
CHST7	-1.56616	0.028087	0.456034	up	1921
CANX	-1.32969	0.028094	0.456034	up	1922
GPR116	-2.07448	0.028491	0.456463	up	1923
SFTA1P	-1.96844	0.028335	0.456463	up	1924
TGFB2	-1.67632	0.02839	0.456463	up	1925
MAF	-1.59876	0.028593	0.456463	up	1926
CLEC2D	-1.48471	0.028649	0.456463	up	1927
SLCO2B1	-1.48309	0.028497	0.456463	up	1928
DIDO1	1.42143	0.028625	0.456463	down	1929
TDRD10	-1.41929	0.02857	0.456463	up	1930
LOC100996724	-1.3969	0.028487	0.456463	up	1931
PIK3IP1	-1.39611	0.02839	0.456463	up	1932
DNAJC3-AS1	1.37479	0.028546	0.456463	down	1933
TTC30B	1.37167	0.028469	0.456463	down	1934
KNSTRN	1.3614	0.028258	0.456463	down	1935
UQCR10	-1.36009	0.028636	0.456463	up	1936
GNG7	-1.29284	0.02864	0.456463	up	1937
DONSON	1.28904	0.028529	0.456463	down	1938
CEP89	1.26259	0.028299	0.456463	down	1939
ABHD11	1.2613	0.028463	0.456463	down	1940
CYP1B1	-1.25147	0.0286	0.456463	up	1941
SUGT1	1.23867	0.028276	0.456463	down	1942
PRELP	-1.2304	0.028299	0.456463	up	1943
SREK1	-1.23017	0.028298	0.456463	up	1944
U2AF1	1.2286	0.028348	0.456463	down	1945
GALC	-1.22818	0.028639	0.456463	up	1946
RPN1	1.2226	0.028411	0.456463	down	1947
OTX2	-1.20941	0.028166	0.456463	up	1948
MAPRE1	1.20658	0.028272	0.456463	down	1949
GNB2	1.20649	0.02819	0.456463	down	1950
MBNL3	-1.2062	0.028566	0.456463	up	1951
FOLR1	-2.87849	0.029211	0.45652	up	1952
OTTHUMG00000180633	2.17804	0.02929	0.45652	down	1953
GPR34	-2.14756	0.028871	0.45652	up	1954
HTR2B	-1.8286	0.029245	0.45652	up	1955
TARP	-1.76932	0.029111	0.45652	up	1956
SDC2	-1.7588	0.028736	0.45652	up	1957
---	-1.67083	0.029201	0.45652	up	1958
B4GALT5	1.58685	0.028923	0.45652	down	1959
CA11	-1.56141	0.029225	0.45652	up	1960
---	-1.46574	0.028738	0.45652	up	1961
---	-1.45306	0.02911	0.45652	up	1962
LNPEP	-1.44135	0.029094	0.45652	up	1963
SLC2A13	-1.42845	0.028766	0.45652	up	1964
DNAJB9	-1.41952	0.028701	0.45652	up	1965
TP53RK	1.41918	0.029114	0.45652	down	1966
DDR2	-1.40693	0.029162	0.45652	up	1967
NET1	1.38801	0.028735	0.45652	down	1968
---	1.38209	0.029237	0.45652	down	1969
MMRN2	-1.35694	0.028993	0.45652	up	1970
MYH11	-1.35306	0.029034	0.45652	up	1971
JAM3	-1.34529	0.029212	0.45652	up	1972
DGCR8	1.34411	0.02921	0.45652	down	1973
SLC8A1	-1.33778	0.028845	0.45652	up	1974
CDKN1C	1.32221	0.029214	0.45652	down	1975
PIK3CG	-1.28206	0.028781	0.45652	up	1976
IL17RB	-1.27905	0.029203	0.45652	up	1977
ALAD	-1.26312	0.02907	0.45652	up	1978
BCL10	1.25411	0.028944	0.45652	down	1979
MTTP	-1.25298	0.028945	0.45652	up	1980
BAG5	1.25094	0.02869	0.45652	down	1981
---	-1.23844	0.028801	0.45652	up	1982
PRPSAP1	1.23791	0.028886	0.45652	down	1983
PSMD1	1.23706	0.029039	0.45652	down	1984
EPS15	-1.23093	0.028961	0.45652	up	1985
FAM111B	1.2151	0.028989	0.45652	down	1986
FAM89B	1.21473	0.029145	0.45652	down	1987
MAPRE2	-1.21269	0.029037	0.45652	up	1988
TBC1D10B	1.21084	0.028724	0.45652	down	1989
TCF3	1.55965	0.029317	0.45656	down	1990
SREK1IP1	-1.3042	0.029333	0.45656	up	1991
KIAA1967	1.27795	0.02935	0.45656	down	1992
DOCK5	1.30973	0.029386	0.456946	down	1993
NR3C1	-1.27093	0.029403	0.457059	up	1994
TARP	-1.69027	0.029529	0.457102	up	1995
MCM7	1.40091	0.029484	0.457102	down	1996
SHB	1.35863	0.029532	0.457102	down	1997
GTF2E1	1.20079	0.029497	0.457102	down	1998
KIF2C	1.77348	0.029565	0.457124	down	1999
[truncated: 3,918 more rows]
